# Supplementary material for: Core modular blood and brain biomarkers in social defeat mouse model for post traumatic stress disorder
Source: BMC Syst Biol. 2013 Aug 20;7:80. doi: 10.1186/1752-0509-7-80 (PMC3751782; doi:10.1186/1752-0509-7-80)
Supplement: Additional file 3: Table S3 — List of blood-brain core modules with associated genes. [file 1752-0509-7-80-S3.xlsx]

## Sheet: Module
Hemibrain	AY	HC	ST	MPFC	SE	VS		Core Module	Core Genes
BIOCARTA_VEGF_PATHWAY	BIOCARTA_AHSP_PATHWAY	KEGG_LONG_TERM_POTENTIATION	BIOCARTA_AHSP_PATHWAY	KEGG_NUCLEOTIDE_EXCISION_REPAIR	KEGG_MAPK_SIGNALING_PATHWAY	KEGG_RETINOL_METABOLISM		BIOCARTA_AHSP_PATHWAY	'Hmbs'	'Fech'	'Ahsp'	'Uros'
REACTOME_INORGANIC_CATION_ANION_SLC_TRANSPORTERS	KEGG_PORPHYRIN_AND_CHLOROPHYLL_METABOLISM	KEGG_SMALL_CELL_LUNG_CANCER	REACTOME_GLUCOSE_AND_OTHER_SUGAR_SLC_TRANSPORTERS	KEGG_TOLL_LIKE_RECEPTOR_SIGNALING_PATHWAY	REACTOME_HORMONE_BIOSYNTHESIS	KEGG_PRION_DISEASES		BIOCARTA_INTEGRIN_PATHWAY	'Map2k2'	'Capns2'	'Rhoa'	'Ppp1r12b'	'Itga1'	'Rap1a'	'Cav1'	'Itgb1'	'Bcar1'
REACTOME_REGULATION_OF_INSULIN_SECRETION_BY_GLUCAGON_LIKE_PEPTIDE_1	REACTOME_MITOTIC_PROMETAPHASE	KEGG_COLORECTAL_CANCER	REACTOME_G_ALPHA_Q_SIGNALLING_EVENTS	KEGG_ENDOCYTOSIS		BIOCARTA_AHSP_PATHWAY		KEGG_RETINOL_METABOLISM	'Ugt2b1'	'Ugt2b5'	'Adh6a'	'Dhrs9'	'Cyp1a1'
REACTOME_TRANSLATION	KEGG_CALCIUM_SIGNALING_PATHWAY	BIOCARTA_CASPASE_PATHWAY	REACTOME_TRANSLATION	REACTOME_LOSS_OF_NLP_FROM_MITOTIC_CENTROSOMES		KEGG_CALCIUM_SIGNALING_PATHWAY		KEGG_ABC_TRANSPORTERS	'Abca1'	'Abcb7'	'Abca4'
REACTOME_TRANSMEMBRANE_TRANSPORT_OF_SMALL_MOLECULES	REACTOME_CLASS_A1_RHODOPSIN_LIKE_RECEPTORS	KEGG_RETINOL_METABOLISM	KEGG_WNT_SIGNALING_PATHWAY	KEGG_TIGHT_JUNCTION		KEGG_NEUROTROPHIN_SIGNALING_PATHWAY		KEGG_TIGHT_JUNCTION	'Cldn2'	'Pard3'	'Yes1'
REACTOME_INTRINSIC_PATHWAY_FOR_APOPTOSIS	BIOCARTA_BAD_PATHWAY	REACTOME_TRANSPORT_OF_MATURE_MRNA_DERIVED_FROM_AN_INTRON_CONTAINING_TRANSCRIPT	BIOCARTA_INTEGRIN_PATHWAY	REACTOME_STRIATED_MUSCLE_CONTRACTION		BIOCARTA_PPARA_PATHWAY		REACTOME_GLUCOSE_AND_OTHER_SUGAR_SLC_TRANSPORTERS	'Slc39a3'	'Slc13a2'	'Slc6a9'	'Slc16a1'	'Slc13a5'	'Slc44a4'
KEGG_SYSTEMIC_LUPUS_ERYTHEMATOSUS	REACTOME_MRNA_3_END_PROCESSING	REACTOME_LOSS_OF_NLP_FROM_MITOTIC_CENTROSOMES	REACTOME_INORGANIC_CATION_ANION_SLC_TRANSPORTERS	BIOCARTA_CASPASE_PATHWAY		REACTOME_TRANSPORT_OF_MATURE_MRNA_DERIVED_FROM_AN_INTRON_CONTAINING_TRANSCRIPT		REACTOME_HORMONE_BIOSYNTHESIS	'Tpo'	'Ltc4s'	'Abcc1'	'Fshb'	'Dbh'
KEGG_PHOSPHATIDYLINOSITOL_SIGNALING_SYSTEM	BIOCARTA_INTEGRIN_PATHWAY	REACTOME_GLUCOSE_AND_OTHER_SUGAR_SLC_TRANSPORTERS	KEGG_GLYCEROPHOSPHOLIPID_METABOLISM	BIOCARTA_PPARA_PATHWAY		KEGG_ABC_TRANSPORTERS		REACTOME_LOSS_OF_NLP_FROM_MITOTIC_CENTROSOMES	'Pafah1b1'	'Tuba4a'	'Cep164'
SA_CASPASE_CASCADE	KEGG_TOLL_LIKE_RECEPTOR_SIGNALING_PATHWAY	KEGG_AXON_GUIDANCE	REACTOME_G_ALPHA_I_SIGNALLING_EVENTS	REACTOME_G_ALPHA_Q_SIGNALLING_EVENTS		KEGG_GLIOMA		REACTOME_TRANSPORT_OF_MATURE_MRNA_DERIVED_FROM_AN_INTRON_CONTAINING_TRANSCRIPT	'Magoh'	'Nup85'	'U2af1'	'Sfrs2'	'Sfrs11'
REACTOME_SIGNALING_BY_PDGF	KEGG_ABC_TRANSPORTERS	BIOCARTA_CXCR4_PATHWAY	KEGG_ABC_TRANSPORTERS	REACTOME_G_ALPHA_I_SIGNALLING_EVENTS		KEGG_TASTE_TRANSDUCTION
KEGG_PYRUVATE_METABOLISM	REACTOME_GLUCOSE_AND_OTHER_SUGAR_SLC_TRANSPORTERS	REACTOME_INTRINSIC_PATHWAY_FOR_APOPTOSIS	KEGG_JAK_STAT_SIGNALING_PATHWAY	REACTOME_G2_M_CHECKPOINTS		BIOCARTA_TOLL_PATHWAY
KEGG_NEUROACTIVE_LIGAND_RECEPTOR_INTERACTION	KEGG_MELANOGENESIS	REACTOME_CELL_SURFACE_INTERACTIONS_AT_THE_VASCULAR_WALL	KEGG_O_GLYCAN_BIOSYNTHESIS	KEGG_NEUROTROPHIN_SIGNALING_PATHWAY		KEGG_MELANOMA
ST_INTEGRIN_SIGNALING_PATHWAY	KEGG_GNRH_SIGNALING_PATHWAY	KEGG_ETHER_LIPID_METABOLISM	KEGG_BLADDER_CANCER	REACTOME_PACKAGING_OF_TELOMERE_ENDS		KEGG_PROSTATE_CANCER
KEGG_TIGHT_JUNCTION	BIOCARTA_HDAC_PATHWAY	REACTOME_TRANSMEMBRANE_TRANSPORT_OF_SMALL_MOLECULES	REACTOME_LOSS_OF_NLP_FROM_MITOTIC_CENTROSOMES	REACTOME_INORGANIC_CATION_ANION_SLC_TRANSPORTERS		REACTOME_MRNA_3_END_PROCESSING
REACTOME_METABOLISM_OF_LIPIDS_AND_LIPOPROTEINS	KEGG_ALZHEIMERS_DISEASE	KEGG_TIGHT_JUNCTION	KEGG_RNA_DEGRADATION	KEGG_RETINOL_METABOLISM		KEGG_ECM_RECEPTOR_INTERACTION
KEGG_GLYCEROPHOSPHOLIPID_METABOLISM	REACTOME_INTRINSIC_PATHWAY_FOR_APOPTOSIS	ST_INTEGRIN_SIGNALING_PATHWAY	KEGG_N_GLYCAN_BIOSYNTHESIS	REACTOME_HORMONE_BIOSYNTHESIS		KEGG_NEUROACTIVE_LIGAND_RECEPTOR_INTERACTION
KEGG_INOSITOL_PHOSPHATE_METABOLISM	REACTOME_STRIATED_MUSCLE_CONTRACTION	REACTOME_HORMONE_BIOSYNTHESIS	KEGG_FOCAL_ADHESION	KEGG_NEUROACTIVE_LIGAND_RECEPTOR_INTERACTION		REACTOME_RHO_GTPASE_CYCLE
BIOCARTA_PLCE_PATHWAY	REACTOME_CELL_SURFACE_INTERACTIONS_AT_THE_VASCULAR_WALL	KEGG_HEMATOPOIETIC_CELL_LINEAGE	KEGG_PYRUVATE_METABOLISM	BIOCARTA_INTEGRIN_PATHWAY		REACTOME_LOSS_OF_NLP_FROM_MITOTIC_CENTROSOMES
KEGG_NEUROTROPHIN_SIGNALING_PATHWAY	KEGG_PHOSPHATIDYLINOSITOL_SIGNALING_SYSTEM	BIOCARTA_PLCE_PATHWAY	KEGG_RETINOL_METABOLISM	KEGG_BASAL_TRANSCRIPTION_FACTORS		KEGG_TRYPTOPHAN_METABOLISM
REACTOME_CLASS_B2_SECRETIN_FAMILY_RECEPTORS	KEGG_PROSTATE_CANCER	KEGG_JAK_STAT_SIGNALING_PATHWAY	KEGG_ECM_RECEPTOR_INTERACTION	KEGG_ETHER_LIPID_METABOLISM
KEGG_GLYCOLYSIS_GLUCONEOGENESIS		REACTOME_REGULATION_OF_INSULIN_SECRETION_BY_GLUCAGON_LIKE_PEPTIDE_1	KEGG_GLYCOLYSIS_GLUCONEOGENESIS	KEGG_RNA_DEGRADATION
KEGG_ADHERENS_JUNCTION		KEGG_PYRUVATE_METABOLISM	KEGG_HEMATOPOIETIC_CELL_LINEAGE	KEGG_ALANINE_ASPARTATE_AND_GLUTAMATE_METABOLISM
REACTOME_LOSS_OF_NLP_FROM_MITOTIC_CENTROSOMES		KEGG_MAPK_SIGNALING_PATHWAY	BIOCARTA_HDAC_PATHWAY
REACTOME_HORMONE_BIOSYNTHESIS			KEGG_TIGHT_JUNCTION
KEGG_NUCLEOTIDE_EXCISION_REPAIR			REACTOME_STRIATED_MUSCLE_CONTRACTION
KEGG_TRYPTOPHAN_METABOLISM			SIG_PIP3_SIGNALING_IN_CARDIAC_MYOCTES
BIOCARTA_IL2RB_PATHWAY			REACTOME_TRANSPORT_OF_MATURE_MRNA_DERIVED_FROM_AN_INTRON_CONTAINING_TRANSCRIPT
BIOCARTA_CASPASE_PATHWAY
KEGG_MELANOGENESIS
KEGG_ECM_RECEPTOR_INTERACTION
KEGG_NON_SMALL_CELL_LUNG_CANCER
KEGG_SMALL_CELL_LUNG_CANCER
KEGG_TASTE_TRANSDUCTION
REACTOME_RHO_GTPASE_CYCLE
KEGG_FOCAL_ADHESION
KEGG_PRION_DISEASES
KEGG_MELANOMA
KEGG_HEMATOPOIETIC_CELL_LINEAGE
KEGG_ALDOSTERONE_REGULATED_SODIUM_REABSORPTION
KEGG_COLORECTAL_CANCER
KEGG_O_GLYCAN_BIOSYNTHESIS
REACTOME_CELL_JUNCTION_ORGANIZATION
KEGG_ERBB_SIGNALING_PATHWAY
KEGG_ABC_TRANSPORTERS
KEGG_ALANINE_ASPARTATE_AND_GLUTAMATE_METABOLISM
KEGG_BASAL_TRANSCRIPTION_FACTORS
KEGG_VEGF_SIGNALING_PATHWAY
REACTOME_CHEMOKINE_RECEPTORS_BIND_CHEMOKINES
KEGG_MAPK_SIGNALING_PATHWAY
REACTOME_G_ALPHA_I_SIGNALLING_EVENTS
KEGG_CHRONIC_MYELOID_LEUKEMIA
BIOCARTA_AHSP_PATHWAY
KEGG_ALZHEIMERS_DISEASE
KEGG_GNRH_SIGNALING_PATHWAY
REACTOME_DNA_REPAIR
KEGG_WNT_SIGNALING_PATHWAY
REACTOME_GLUCOSE_AND_OTHER_SUGAR_SLC_TRANSPORTERS
REACTOME_MRNA_3_END_PROCESSING
BIOCARTA_INTEGRIN_PATHWAY
KEGG_JAK_STAT_SIGNALING_PATHWAY
KEGG_GLIOMA
REACTOME_TRANSPORT_OF_MATURE_MRNA_DERIVED_FROM_AN_INTRON_CONTAINING_TRANSCRIPT
REACTOME_OLFACTORY_SIGNALING_PATHWAY
KEGG_OLFACTORY_TRANSDUCTION
BIOCARTA_HDAC_PATHWAY
REACTOME_MITOTIC_PROMETAPHASE
REACTOME_G_ALPHA_Q_SIGNALLING_EVENTS
BIOCARTA_PPARA_PATHWAY
KEGG_N_GLYCAN_BIOSYNTHESIS
REACTOME_CELL_SURFACE_INTERACTIONS_AT_THE_VASCULAR_WALL
KEGG_RNA_DEGRADATION
KEGG_OOCYTE_MEIOSIS
KEGG_AXON_GUIDANCE
BIOCARTA_NFAT_PATHWAY
BIOCARTA_BAD_PATHWAY
KEGG_MTOR_SIGNALING_PATHWAY
KEGG_P53_SIGNALING_PATHWAY
KEGG_RETINOL_METABOLISM
REACTOME_FGFR_LIGAND_BINDING_AND_ACTIVATION
REACTOME_CLASS_A1_RHODOPSIN_LIKE_RECEPTORS
KEGG_LONG_TERM_POTENTIATION
REACTOME_G2_M_CHECKPOINTS
KEGG_BLADDER_CANCER
KEGG_TOLL_LIKE_RECEPTOR_SIGNALING_PATHWAY
BIOCARTA_TOLL_PATHWAY
KEGG_CYTOKINE_CYTOKINE_RECEPTOR_INTERACTION
BIOCARTA_CXCR4_PATHWAY
KEGG_REGULATION_OF_ACTIN_CYTOSKELETON
KEGG_ENDOCYTOSIS
SIG_PIP3_SIGNALING_IN_CARDIAC_MYOCTES
ST_WNT_BETA_CATENIN_PATHWAY
KEGG_RIG_I_LIKE_RECEPTOR_SIGNALING_PATHWAY

## Sheet: Gene list
Gene Symbol	Entrez	p_value	t_score
Abca1	11303	0.00331782	-3.13788
Abca4	11304	0.023766	-2.35727
Abcb7	11306	0.0100166	-2.71358
Abcc1	17250	0.0549083	1.98179
Adh6a	69117	0.071396	-1.8558
Ahsp	170812	0.0402258	2.12554
Bcar1	12927	0.126577	1.56267
Capns2	69543	0.0293713	2.26558
Cav1	12389	0.102529	1.67384
Cep164	214552	0.0599378	1.94025
Cldn2	12738	0.00214347	-3.29846
Cyp1a1	13076	0.0802689	-1.79804
Dbh	13166	0.118858	1.59632
Dhrs9	241452	0.0597522	-1.94173
Fech	14151	0.00837319	2.78447
Fshb	14308	0.0623173	1.92163
Hmbs	15288	0.00676348	2.86779
Itga1	109700	0.0686735	1.87475
Itgb1	16412	0.114892	1.6143
Ltc4s	17001	0.052211	2.00545
Magoh	17149	0.0243603	2.34667
Map2k2	26396	0.0159525	2.52491
Nup85	445007	0.0474252	2.05017
Pafah1b1	18472	0.0104836	2.6954
Pard3	93742	0.00202671	-3.31881
Ppp1r12b	329251	0.0532904	1.99585
Rap1a	109905	0.100742	1.68293
Rhoa	11848	0.0506165	2.01994
Sfrs11	69207	0.0502297	2.02351
Sfrs2	20382	0.041957	2.1064
Slc13a2	20500	0.0859257	1.76398
Slc13a5	237831	0.130877	1.54464
Slc16a1	20501	0.11524	1.6127
Slc39a3	106947	0.0299992	2.25631
Slc44a4	70129	0.136147	1.52318
Slc6a9	14664	0.0976523	1.69897
Tpo	22018	0.00647565	2.88461
Tuba4a	22145	0.0170783	2.49666
U2af1	108121	0.0465885	2.05839
Ugt2b1	71773	0.0384194	-2.14631
Ugt2b5	22238	0.0570983	-1.96331
Uros	22276	0.0840732	1.77492
Yes1	22612	0.00233986	-3.26651
