# Supplementary material for: Core modular blood and brain biomarkers in social defeat mouse model for post traumatic stress disorder
Source: BMC Syst Biol. 2013 Aug 20;7:80. doi: 10.1186/1752-0509-7-80 (PMC3751782; doi:10.1186/1752-0509-7-80)
Supplement: Additional file 4: Table S5 — Biological Significance of blood core gene markers from literature mining. [file 1752-0509-7-80-S4.xls]

## Sheet: Sheet1
Gene Symbol	Disease	Reference
Abca1	Huntington Disease	Lee J-M, Ivanova EV, Seong IS, Cashorali T, Kohane I, Gusella JF, MacDonald ME: Unbiased Gene Expression Analysis Implicates the huntingtin Polyglutamine Tract in Extra-mitochondrial Energy Metabolism. PLoS Genet 2007, 3(8):e135.
Abca4	Gulf War Illness/ PTSD blood marker	Whistler T, Fletcher M, Lonergan W, Zeng X-R, Lin J-M, LaPerriere A, Vernon S, Klimas N: Impaired immune function in Gulf War Illness. BMC Medical Genomics 2009, 2(1):12.
Abcb7	depression, anxiety	Liappas I, Piperi C, Malitas PN, Tzavellas EO, Zisaki A, Liappas AI, Kalofoutis CA, Boufidou F, Bagos P, Rabavilas A et al: Interrelationship of Hepatic Function, Thyroid Activity and Mood Status in Alcohol-dependent Individuals. In Vivo 2006, 20(2):293-300.
Abcc1	Alzheimer	Liang WS, Dunckley T, Beach TG, Grover A et al. Gene expression profiles in anatomically and functionally distinct regions of the normal aged human brain. Physiol Genomics 2007 Feb 12;28(3):311-22.
Adh6a	sleep disorder	Thompson CL, Wisor JP, Lee C-K, Pathak SD, Gerashchenko D, Smith KA, Fischer SR, Kuan CL, Sunkin SM, Ng LL et al: Molecular and anatomical signatures of sleep deprivation in the mouse brain. Front Neurosci 2010, 4.
Ahsp	Depression blood biomarker	Pajer K, Andrus BM, Gardner W, Lourie A, Strange B, Campo J, Bridge J, Blizinsky K, Dennis K, Vedell P et al: Discovery of blood transcriptomic markers for depression in animal models and pilot validation in subjects with early-onset major depression. Transl Psychiatry 2012, 2:e101.
Bcar1	Schizophrenia	Narayan S, Tang B, Head SR, Gilmartin TJ et al. Molecular profiles of schizophrenia in the CNS at different stages of illness. Brain Res 2008 Nov 6;1239:235-48.
Capns2	sleep disorder	Thompson CL, Wisor JP, Lee C-K, Pathak SD, Gerashchenko D, Smith KA, Fischer SR, Kuan CL, Sunkin SM, Ng LL et al: Molecular and anatomical signatures of sleep deprivation in the mouse brain. Front Neurosci 2010, 4.
Cav1	Anxiety disorder	Aerssens J, Hillsley K, Peeters PJ, de Hoogt R, Stanisz A, Lin JH, Van den Wyngaert I, Göhlmann HW, Grundy D, Stead RH et al: Alterations in the Brain–Gut Axis Underlying Visceral Chemosensitivity in Nippostrongylus brasiliensis-Infected Mice. Gastroenterology 2007, 132(4):1375-1387.
Cep164	Alzheimer	Simpson JE, Ince PG, Shaw PJ, Heath PR, Raman R, Garwood CJ, Gelsthorpe C, Baxter L, Forster G, Matthews FE et al: Microarray analysis of the astrocyte transcriptome in the aging brain: relationship to Alzheimer's pathology and APOE genotype. Neurobiol Aging 2011, 32(10):1795-1807.
Cldn2	Glaucoma	Howell GR, Macalinao DG, Sousa GL, Walden M et al. Molecular clustering identifies complement and endothelin induction as early events in a mouse model of glaucoma. J Clin Invest 2011 Apr 1;121(4):1429-44.
Cyp1a1	Neuropathy	Pande M, Hur J, Hong Y, Backus C, Hayes JM, Oh SS, Kretzler M, Feldman EL: Transcriptional Profiling of Diabetic Neuropathy in the BKS db/db Mouse. Diabetes 2011, 60(7):1981-1989.
Dbh	Traumatic Brian Injury	Shojo H, Kaneko Y, Mabuchi T, Kibayashi K et al. Genetic and histologic evidence implicates role of inflammation in traumatic brain injury-induced apoptosis in the rat cerebral cortex following moderate fluid percussion injury. Neuroscience 2010 Dec 29;171(4):1273-82.
Dhrs9	Depression blood biomarker	Yi Z, Li Z, Yu S, Yuan C, Hong W, Wang Z, Cui J, Shi T, Fang Y: Blood-Based Gene Expression Profiles Models for Classification of Subsyndromal Symptomatic Depression and Major Depressive Disorder. PLoS ONE 2012, 7(2):e31283.
Fech	PTSD blood biomarker / depression blood biomarker	Segman RH, Shefi N, Goltser-Dubner T, Friedman N et al. Peripheral blood mononuclear cell gene expression profiles identify emergent post-traumatic stress disorder among trauma survivors. Mol Psychiatry 2005 May;10(5):500-13, 425.
Fshb	sleep disorder	Thompson CL, Wisor JP, Lee C-K, Pathak SD, Gerashchenko D, Smith KA, Fischer SR, Kuan CL, Sunkin SM, Ng LL et al: Molecular and anatomical signatures of sleep deprivation in the mouse brain. Front Neurosci 2010, 4.
Hmbs	Depression and Bipolar Blood Biomarker	Robert D Beech, Lori Lowthert, Janine J Leffert, Portia N Mason, Mary M Taylor, Sheila Umlauf, Aiping Lin, Ji Young Lee, Kathleen Maloney, Anjana Muralidharan, Boris Lorberg, Hongyu Zhao, Samuel S Newton, Shrikant Mane, C Neill Epperson, Rajita Sinha, Hilary Blumberg, Zubin Bhagwagar. Increased peripheral blood expression of electron transport chain genes in bipolar depression. Bipolar disorders.…
Itga1	Schizophrenia	Davidson ME, Kerepesi LA, Soto A, Chan VT. D-Serine exposure resulted in gene expression changes implicated in neurodegenerative disorders and neuronal dysfunction in male Fischer 344 rats. Arch Toxicol 2009 Aug;83(8):747-62.
Itgb1	Traumatic Brian Injury	Natale JE, Ahmed F, Cernak I, Stoica B et al. Gene expression profile changes are commonly modulated across models and species after traumatic brain injury. J Neurotrauma 2003 Oct;20(10):907-27.
Ltc4s	Traumatic Brian Injury	Shojo H, Kaneko Y, Mabuchi T, Kibayashi K et al. Genetic and histologic evidence implicates role of inflammation in traumatic brain injury-induced apoptosis in the rat cerebral cortex following moderate fluid percussion injury. Neuroscience 2010 Dec 29;171(4):1273-82.
Magoh	PTSD blood biomarker	Segman RH, Shefi N, Goltser-Dubner T, Friedman N et al. Peripheral blood mononuclear cell gene expression profiles identify emergent post-traumatic stress disorder among trauma survivors. Mol Psychiatry 2005 May;10(5):500-13, 425.
Map2k2	Depression and Bipolar Blood Biomarker	Robert D Beech, Lori Lowthert, Janine J Leffert, Portia N Mason, Mary M Taylor, Sheila Umlauf, Aiping Lin, Ji Young Lee, Kathleen Maloney, Anjana Muralidharan, Boris Lorberg, Hongyu Zhao, Samuel S Newton, Shrikant Mane, C Neill Epperson, Rajita Sinha, Hilary Blumberg, Zubin Bhagwagar. Increased peripheral blood expression of electron transport chain genes in bipolar depression. Bipolar disorders.…
Nup85	Schizophrenia	Narayan S, Tang B, Head SR, Gilmartin TJ et al. Molecular profiles of schizophrenia in the CNS at different stages of illness. Brain Res 2008 Nov 6;1239:235-48.
Pafah1b1	Depression and Bipolar Blood Biomarker	Robert D Beech, Lori Lowthert, Janine J Leffert, Portia N Mason, Mary M Taylor, Sheila Umlauf, Aiping Lin, Ji Young Lee, Kathleen Maloney, Anjana Muralidharan, Boris Lorberg, Hongyu Zhao, Samuel S Newton, Shrikant Mane, C Neill Epperson, Rajita Sinha, Hilary Blumberg, Zubin Bhagwagar. Increased peripheral blood expression of electron transport chain genes in bipolar depression. Bipolar disorders.…
Pard3	Schizophrenia	Narayan S, Tang B, Head SR, Gilmartin TJ et al. Molecular profiles of schizophrenia in the CNS at different stages of illness. Brain Res 2008 Nov 6;1239:235-48.
Ppp1r12b	PTSD blood biomarker	Segman RH, Shefi N, Goltser-Dubner T, Friedman N et al. Peripheral blood mononuclear cell gene expression profiles identify emergent post-traumatic stress disorder among trauma survivors. Mol Psychiatry 2005 May;10(5):500-13, 425.
Rap1a	Biopolar	Iwamoto K, Kakiuchi C, Bundo M, Ikeda K et al. Molecular characterization of bipolar disorder by comparing gene expression profiles of postmortem brains of major mental disorders. Mol Psychiatry 2004 Apr;9(4):406-16.
Rhoa	Traumatic Brian Injury	Shojo H, Kaneko Y, Mabuchi T, Kibayashi K et al. Genetic and histologic evidence implicates role of inflammation in traumatic brain injury-induced apoptosis in the rat cerebral cortex following moderate fluid percussion injury. Neuroscience 2010 Dec 29;171(4):1273-82.
Sfrs11	social defeat	Krishnan V, Han MH, Graham DL, Berton O, Renthal W, Russo SJ, Laplant Q, Graham A, Lutter M, Lagace DC, Ghose S, Reister R, Tannous P, Green TA, Neve RL, Chakravarty S, Kumar A, Eisch AJ, Self DW, Lee FS, Tamminga CA, Cooper DC, Gershenfeld HK, Nestler EJ. Molecular adaptations underlying susceptibility and resistance to social defeat in brain reward regions. Cell. 2007 Oct 19;131(2):391-404.
Sfrs2	Depression and Bipolar Blood Biomarker	Robert D Beech, Lori Lowthert, Janine J Leffert, Portia N Mason, Mary M Taylor, Sheila Umlauf, Aiping Lin, Ji Young Lee, Kathleen Maloney, Anjana Muralidharan, Boris Lorberg, Hongyu Zhao, Samuel S Newton, Shrikant Mane, C Neill Epperson, Rajita Sinha, Hilary Blumberg, Zubin Bhagwagar. Increased peripheral blood expression of electron transport chain genes in bipolar depression. Bipolar disorders.…
Slc13a2	Depression blood biomarker	Yi Z, Li Z, Yu S, Yuan C, Hong W, Wang Z, Cui J, Shi T, Fang Y: Blood-Based Gene Expression Profiles Models for Classification of Subsyndromal Symptomatic Depression and Major Depressive Disorder. PLoS ONE 2012, 7(2):e31283.
Slc13a5	sleep disorder	Thompson CL, Wisor JP, Lee C-K, Pathak SD, Gerashchenko D, Smith KA, Fischer SR, Kuan CL, Sunkin SM, Ng LL et al: Molecular and anatomical signatures of sleep deprivation in the mouse brain. Front Neurosci 2010, 4.
Slc16a1	Depression blood biomarker	Yi Z, Li Z, Yu S, Yuan C, Hong W, Wang Z, Cui J, Shi T, Fang Y: Blood-Based Gene Expression Profiles Models for Classification of Subsyndromal Symptomatic Depression and Major Depressive Disorder. PLoS ONE 2012, 7(2):e31283.
Slc39a3	Depression blood biomarker	Yi Z, Li Z, Yu S, Yuan C, Hong W, Wang Z, Cui J, Shi T, Fang Y: Blood-Based Gene Expression Profiles Models for Classification of Subsyndromal Symptomatic Depression and Major Depressive Disorder. PLoS ONE 2012, 7(2):e31283.
Slc44a4	sleep disorder	Thompson CL, Wisor JP, Lee C-K, Pathak SD, Gerashchenko D, Smith KA, Fischer SR, Kuan CL, Sunkin SM, Ng LL et al: Molecular and anatomical signatures of sleep deprivation in the mouse brain. Front Neurosci 2010, 4.
Slc6a9	Hypoxia blood biomarker	Stevens SL, Leung PY, Vartanian KB, Gopalan B et al. Multiple preconditioning paradigms converge on interferon regulatory factor-dependent signaling to promote tolerance to ischemic brain injury. J Neurosci 2011 Jun 8;31(23):8456-63.
Tpo	sleep disorder	Carol L Thompson, Jonathan P Wisor, Chang-Kyu Lee, Sayan D Pathak, Dmitry Gerashchenko, Kimberly A Smith, Shanna R Fischer, Chihchau L Kuan, Susan M Sunkin, Lydia L Ng, Christopher Lau, Michael Hawrylycz, Allan R Jones, Thomas S Kilduff, Edward S Lein. Molecular and anatomical signatures of sleep deprivation in the mouse brain. Frontiers in neuroscience. 2010;4: 165
Tuba4a	Schizophrenia	Maycox PR, Kelly F, Taylor A, Bates S et al. Analysis of gene expression in two large schizophrenia cohorts identifies multiple changes associated with nerve terminal function. Mol Psychiatry 2009 Dec;14(12):1083-94.
U2af1	Depression blood biomarker	Yi Z, Li Z, Yu S, Yuan C, Hong W, Wang Z, Cui J, Shi T, Fang Y: Blood-Based Gene Expression Profiles Models for Classification of Subsyndromal Symptomatic Depression and Major Depressive Disorder. PLoS ONE 2012, 7(2):e31283.
Ugt2b1	Motor Neuron Disease	Corti S, Nizzardo M, Nardini M, Donadoni C et al. Neural stem cell transplantation can ameliorate the phenotype of a mouse model of spinal muscular atrophy. J Clin Invest 2008 Oct;118(10):3316-30.
Ugt2b5	Meningitis blood marker	Pathan N, Hemingway CA, Alizadeh AA, Stephens AC et al. Role of interleukin 6 in myocardial dysfunction of meningococcal septic shock. Lancet 2004 Jan 17;363(9404):203-9.
Uros	PTSD blood biomarker	Segman RH, Shefi N, Goltser-Dubner T, Friedman N et al. Peripheral blood mononuclear cell gene expression profiles identify emergent post-traumatic stress disorder among trauma survivors. Mol Psychiatry 2005 May;10(5):500-13, 425.
Yes1	Depression and Bipolar Blood Biomarker	Robert D Beech, Lori Lowthert, Janine J Leffert, Portia N Mason, Mary M Taylor, Sheila Umlauf, Aiping Lin, Ji Young Lee, Kathleen Maloney, Anjana Muralidharan, Boris Lorberg, Hongyu Zhao, Samuel S Newton, Shrikant Mane, C Neill Epperson, Rajita Sinha, Hilary Blumberg, Zubin Bhagwagar. Increased peripheral blood expression of electron transport chain genes in bipolar depression. Bipolar disorders.…
