# Supplementary material for: Core modular blood and brain biomarkers in social defeat mouse model for post traumatic stress disorder
Source: BMC Syst Biol. 2013 Aug 20;7:80. doi: 10.1186/1752-0509-7-80 (PMC3751782; doi:10.1186/1752-0509-7-80)
Supplement: Additional file 5: Table S4 — List of brain-brain core modules with associated genes. [file 1752-0509-7-80-S5.xlsx]

## Sheet: Module
												Column1	AY	HC	ST	MPFC	SE	VS
Core Modules			Core Genes									AY	/	17	25	23	0	16
KEGG_STEROID_HORMONE_BIOSYNTHESIS			Hsd17b1 Cyp21a1 Cyp1a1 Akr1c21									HC	17	/	7	25	7	18
KEGG_UBIQUITIN_MEDIATED_PROTEOLYSIS			Huwe1	Xiap	Herc4	Klhl9						ST	22	29	/	23	7	22
KEGG_NOTCH_SIGNALING_PATHWAY			Mfng	Maml2	Ep300	Ncstn	Hdac2	Notch2				MPFC	22	31	22	/	5	22
KEGG_CELL_ADHESION_MOLECULES_CAMS			Pdcd1lg2	Ptprc	Itgam	Cldn17	Cldn6	Esam				SE	18	26	25	17	/	28
KEGG_NOD_LIKE_RECEPTOR_SIGNALING_PATHWAY			Mapk13	Nfkb1	Pstpip1	Nfkbia						VS	22	30	13	5	5	/
KEGG_VASOPRESSIN_REGULATED_WATER_REABSORPTION			Avp	Creb3l2	Prkx
REACTOME_G_ALPHA_Q_SIGNALLING_EVENTS			Avp	Grk5	Trhr	Dgkk	Tac2	Kng2					AMY	HC	ST	mPFC	SE	VS
BIOCARTA_PPARA_PATHWAY			Cpt1b	Prkar1b	Nfkbia	Jun	Prkca	Hspa1a				Module	1	6	9	9	10	2
KEGG_LINOLEIC_ACID_METABOLISM			Cyp3a13	Pla2g2e								Gene	4	28	45	41	53	6
KEGG_CHEMOKINE_SIGNALING_PATHWAY			Ccr7	Cxcl11	Cxcl10	Cxcl2	Chuk	Cxcr1	Gng4
KEGG_NEUROACTIVE_LIGAND_RECEPTOR_INTERACTION			Hcrtr2	Lepr	Chrm3								Column1	Column2	Column3	Column4	Column5	Column6
KEGG_CARDIAC_MUSCLE_CONTRACTION			Tnnt2	Cacna2d4	Atp1b4	Cacna1d							Akr1c21	Avp	Actn4	Abca1	Actn3	Bdkrb2
KEGG_SYSTEMIC_LUPUS_ERYTHEMATOSUS			H2afz	Snrpd1	Grin2a	Actn4	H2afj	Hist1h4f	C9				Cyp1a1	Cldn17	Atp1b4	Abcc1	Adra1b	Cd247
REACTOME_DNA_REPAIR			Ddb2	C230052I12Rik	Gtf2h3	Gtf2h2	Rev3l	Ercc4	Tdg	Brca2			Cyp21a1	Cldn6	Brca2	Abcc10	Akr1c18	Erbb3
REACTOME_IRS_RELATED_EVENTS			Pik3c3	Eef2k	Pik3cb	Fgf15							Hsd17b1	Creb3l2	C230052I12Rik	Abcc4	Ampd2	H2-Ea
REACTOME_POST_TRANSLATIONAL_PROTEIN_MODIFICATION			Eif5a2	Pros1	Pigl	Pgap1	Pigq	Pigb						Dgkk	C9	Abcg5	Bid	Nfkbia
KEGG_ARACHIDONIC_ACID_METABOLISM			Ggt1	Gpx5	Cyp2b10	Tbxas1	Alox12	Ptgis						Ep300	Cacna1d	Abl1	Casp9	Slc25a31
KEGG_ABC_TRANSPORTERS			Abcc10	Abcc4	Abcg5	Abcc1	Abca1							Esam	Cacna2d4	Alox12	Cav1
KEGG_PHOSPHATIDYLINOSITOL_SIGNALING_SYSTEM			Synj1	Inpp1	Plcd4									Grk5	Ccr7	C1r	Ccbp2
KEGG_COMPLEMENT_AND_COAGULATION_CASCADES			Serpind1	Klkb1	C4a	C8b	C1r	Cr2						Hdac2	Chrm3	C4a	Cckbr
KEGG_NEUROTROPHIN_SIGNALING_PATHWAY			Abl1	Rps6ka4	Ngf									Herc4	Chuk	C8b	Ccl12
REACTOME_REGULATION_OF_GENE_EXPRESSION_IN_BETA_CELLS			Slc2a2	Foxa3	Rpl11	Ins2	Rpl7	Pdx1						Huwe1	Cpt1b	Cr2	Cd4
REACTOME_TRANSMEMBRANE_TRANSPORT_OF_SMALL_MOLECULES			Slc12a4	Slc2a10	Slc26a7	Slc13a1	Nup88							Itgam	Cxcl10	Ctnna1	Cd46
REACTOME_MYOGENESIS			Abl1	Map2k6	Ctnna1									Klhl9	Cxcl11	Cyp2b10	Cdk11b
ST_GA13_PATHWAY			Nfkbil1	Nfkbie	Nfkbil2	Phka2	Tbxa2r							Kng2	Cxcl2	Foxa3	Cfh
BIOCARTA_HIVNEF_PATHWAY			Lmnb1	Numa1	Cflar	Cdk11b	Casp9	Lmnb2	Bid					Maml2	Cxcr1	Ggt1	Cflar
KEGG_STEROID_HORMONE_BIOSYNTHESIS			Akr1c18	Srd5a1	Cyp19a1	Cyp3a25								Mapk13	Cyp3a13	Gpx5	Col6a1
KEGG_PURINE_METABOLISM			Nt5e	Prim1	Pole2	Polr2j	Pold3	Ampd2	Pold2	Impdh1				Mfng	Ddb2	Inpp1	Col6a2
KEGG_OOCYTE_MEIOSIS			Rps6ka3	Pgr	Plcz1									Ncstn	Eef2k	Ins2	Cyp19a1
KEGG_FOCAL_ADHESION			Itga11	Itga5	Col6a2	Actn3	Vav1	Col6a1	Cav1					Nfkb1	Eif5a2	Klkb1	Cyp3a25
KEGG_COMPLEMENT_AND_COAGULATION_CASCADES			F8	F13a1	F12	F7	Cd46	Cfh						Nfkbia	Ercc4	Map2k6	Drd1a
KEGG_OLFACTORY_TRANSDUCTION			Olfr1157	Olfr845										Notch2	Fgf15	Nfkbie	F12
REACTOME_CLASS_A1_RHODOPSIN_LIKE_RECEPTORS			Pdyn	Drd1a	Adra1b	Htr2a	P2ry6	P2ry13	Cckbr	Gpr18				Pdcd1lg2	Gng4	Nfkbil1	F13a1
REACTOME_HOST_INTERACTIONS_OF_HIV_FACTORS			Rae1	Psmb8	Nup85	Cd4								Prkx	Grin2a	Nfkbil2	F7
REACTOME_PEPTIDE_LIGAND_BINDING_RECEPTORS			Pdyn	Cckbr	Nmbr	Ccbp2	Oprk1	Ccl12						Pstpip1	Gtf2h2	Ngf	F8
KEGG_CALCIUM_SIGNALING_PATHWAY			Slc25a31	Erbb3	Bdkrb2									Ptprc	Gtf2h3	Nup88	Gpr18
REACTOME_DOWNSTREAM_TCR_SIGNALING			Cd247	Nfkbia	H2-Ea									Tac2	H2afj	Pdx1	Htr2a
														Trhr	H2afz	Phka2	Impdh1
														Xiap	Hcrtr2	Plcd4	Itga11
															Hist1h4f	Ptgis	Itga5
Module	function														Hspa1a	Rpl11	Lmnb1
30	CELL_JUNCTION														Jun	Rpl7	Lmnb2
18,23	MEMBRANE_TRAFFICKING														Lepr	Rps6ka4	Nmbr
36	CALCIUM_SIGNALING														Nfkbia	Serpind1	Nt5e
19	PHOSPHATIDYLINOSITOL_SIGNALING														Pgap1	Slc12a4	Numa1
3	NOTCH_SIGNALING														Pigb	Slc13a1	Nup85
7,25,33,35	GPCR														Pigl	Slc26a7	Olfr1157
15	INSULIN_SIGNALING														Pigq	Slc2a10	Olfr845
11,4	SIGNALING_MOLECULES_INTERACTION														Pik3c3	Slc2a2	Oprk1
2	PROTEASOME														Pik3cb	Synj1	P2ry13
14	DNA_REPAIR														Pla2g2e	Tbxa2r	P2ry6
1,9,16,17,27,28	PROTEIN														Prkar1b	Tbxas1	Pdyn
12,24	CARDIOVASCULAR_SYSTEM														Prkca		Pgr
22,29	ENDOCRINE_SYSTEM														Pros1		Plcz1
8,6	EXCRETORY														Rev3l		Pold2
5,10,13,20,26,31,34,37	COMPLEMENT_CASCADE														Snrpd1		Pold3
21	NERVOUS SYSTEM														Tdg		Pole2
32	SENSORY														Tnnt2		Polr2j
																	Prim1
																	Psmb8
																	Rae1
																	Rps6ka3
																	Srd5a1
																	Vav1

## Sheet: Gene list
	Genes	Entrez	p value	t score
AY	Akr1c21	77337	0.0471333	-2.08066
	Cyp1a1	13076	0.0226832	-2.41767
	Cyp21a1	13079	0.00919846	-2.80686
	Hsd17b1	15485	0.00501976	-3.05636
HC	Avp	11998	0.00750712	-2.82305
	Cldn17	239931	0.0653032	1.89764
	Cldn6	54419	0.0797874	1.79973
	Creb3l2	208647	0.0260399	-2.31547
	Dgkk	331374	0.0276786	-2.28907
	Ep300	328572	0.0517967	2.00746
	Esam	69524	0.089327	1.74319
	Grk5	14773	0.0211126	-2.40496
	Hdac2	15182	0.0859057	1.76286
	Herc4	67345	0.0286935	2.27342
	Huwe1	59026	0.00126867	3.47972
	Itgam	16409	0.0431015	2.09221
	Klhl9	242521	0.035238	2.18296
	Kng2	385643	0.10704	-1.65041
	Maml2	270118	0.0316782	2.23011
	Mapk13	26415	0.00921139	-2.74297
	Mfng	17305	0.026445	2.30881
	Ncstn	59287	0.0801871	1.79725
	Nfkb1	18033	0.0305525	-2.246
	Nfkbia	18035	0.167987	-1.40533
	Notch2	18129	0.0984192	1.69383
	Pdcd1lg2	58205	0.00673879	2.86486
	Prkx	19108	0.0733862	-1.84096
	Pstpip1	19200	0.079314	-1.80268
	Ptprc	19264	0.0344274	2.19331
	Tac2	21334	0.0660963	-1.89182
	Trhr	22045	0.0200979	-2.42572
	Xiap	11798	0.0214896	2.39748
ST	Actn4	60595	0.0656205	-1.89971
	Atp1b4	67821	0.0959015	-1.7105
	Brca2	12190	0.0880228	1.75423
	C230052I12Rik	101831	0.0447108	2.08101
	C9	12279	0.159903	-1.43549
	Cacna1d	12289	0.127248	-1.56163
	Cacna2d4	319734	0.077889	-1.81559
	Ccr7	12775	0.0162698	2.52283
	Chrm3	12671	0.0229487	-2.37743
	Chuk	12675	0.0657451	1.89879
	Cpt1b	12895	0.0277388	-2.29527
	Cxcl10	15945	0.0384758	2.14965
	Cxcl11	56066	0.0217869	2.39968
	Cxcl2	20310	0.0469097	2.05881
	Cxcr1	227288	0.0606335	1.93782
	Cyp3a13	13113	0.00149976	3.4411
	Ddb2	107986	0.030321	2.25616
	Eef2k	13631	0.0246568	2.34649
	Eif5a2	208691	0.0106451	2.69652
	Ercc4	50505	0.0676064	1.88523
	Fgf15	14170	0.124611	1.57291
	Gng4	14706	0.069661	1.87062
	Grin2a	14811	0.0528072	-2.00347
	Gtf2h2	23894	0.0529129	2.00253
	Gtf2h3	209357	0.0515301	2.01498
	H2afj	232440	0.101566	-1.68089
	H2afz	51788	0.0409292	-2.12155
	Hcrtr2	387285	0.00102683	-3.57719
	Hist1h4f	319158	0.120799	-1.58958
	Hspa1a	193740	0.0678615	-1.88339
	Jun	16476	0.0504194	-2.02519
	Lepr	16847	0.0148128	-2.56175
	Nfkbia	18035	0.0396007	-2.13657
	Pgap1	241062	0.101468	1.68138
	Pigb	55981	0.143776	1.49491
	Pigl	327942	0.0930207	1.72613
	Pigq	14755	0.131285	1.54472
	Pik3c3	225326	0.0212215	2.4109
	Pik3cb	74769	0.0873174	1.7583
	Pla2g2e	26970	0.0342031	2.20263
	Prkar1b	19085	0.0380116	-2.15515
	Prkca	18750	0.0642137	-1.9102
	Pros1	19128	0.0433241	2.09551
	Rev3l	19714	0.0584621	1.95526
	Snrpd1	20641	0.0468254	-2.05964
	Tdg	21665	0.0770482	1.82098
	Tnnt2	21956	0.0209545	-2.4163
MPFC	Abca1	11303	0.228395	1.22668
	Abcc1	17250	0.180083	1.36874
	Abcc10	224814	0.0454821	2.07668
	Abcc4	239273	0.0559375	1.97941
	Abcg5	27409	0.0710245	1.86384
	Abl1	11350	0.00977868	2.73791
	Alox12	11684	0.175692	1.38305
	C1r	50909	0.0635653	1.91801
	C4a	625018	0.0420136	2.11332
	C8b	110382	0.0599125	1.94657
	Cr2	12902	0.087993	1.75674
	Ctnna1	12385	0.0897535	1.74666
	Cyp2b10	13088	0.0957339	1.7136
	Foxa3	15377	0.0567261	-1.97274
	Ggt1	14598	0.0658546	1.90083
	Gpx5	14780	0.0754707	1.83383
	Inpp1	16329	0.0688636	-1.87901
	Ins2	16334	0.0954179	-1.71531
	Klkb1	16621	0.0344652	2.20336
	Map2k6	26399	0.0708998	1.86471
	Nfkbie	18037	0.0350357	2.19597
	Nfkbil1	18038	0.0252561	2.34094
	Nfkbil2	72749	0.0356406	2.18825
	Ngf	18049	0.0336541	2.21406
	Nup88	19069	0.0432044	2.10045
	Pdx1	18609	0.155341	-1.45328
	Phka2	110094	0.0684314	1.8821
	Plcd4	18802	0.0893894	-1.74873
	Ptgis	19223	0.180801	1.36643
	Rpl11	67025	0.0750119	-1.83686
	Rpl7	19989	0.100727	-1.68731
	Rps6ka4	56613	0.0282348	2.2921
	Serpind1	15160	0.00594378	2.93539
	Slc12a4	20498	0.0184443	2.47592
	Slc13a1	55961	0.0316957	2.24087
	Slc26a7	208890	0.0250269	2.34491
	Slc2a10	170441	0.0209367	2.42195
	Slc2a2	20526	0.0337793	-2.21239
	Synj1	104015	0.00537247	-2.97474
	Tbxa2r	21390	0.114357	1.62066
	Tbxas1	21391	0.114248	1.62117
SE	Actn3	11474	0.143107	1.52397
	Adra1b	11548	0.0442909	2.14577
	Akr1c18	105349	0.0032872	3.33477
	Ampd2	109674	0.13367	1.563
	Bid	12122	0.254143	1.17396
	Casp9	12371	0.212356	1.28809
	Cav1	12389	0.175551	1.40414
	Ccbp2	59289	0.110363	1.67033
	Cckbr	12426	0.0825515	1.82729
	Ccl12	20293	0.168862	1.42727
	Cd4	12504	0.285508	1.09726
	Cd46	17221	0.216496	1.27605
	Cdk11b	12537	0.202566	1.3173
	Cfh	12628	0.219393	1.26773
	Cflar	12633	0.1976	1.33255
	Col6a1	12833	0.180488	1.38751
	Col6a2	12834	0.125836	1.59719
	Cyp19a1	13075	0.119034	1.62835
	Cyp3a25	56388	0.200196	1.32454
	Drd1a	13488	0.0444921	2.14352
	F12	58992	0.0963891	1.74431
	F13a1	74145	0.0709569	1.90676
	F7	14068	0.123294	1.60866
	F8	14069	0.017011	2.60212
	Gpr18	110168	0.0857415	1.80715
	Htr2a	15558	0.0729292	1.89248
	Impdh1	23917	0.186709	1.36707
	Itga11	319480	0.0571781	2.01772
	Itga5	16402	0.0824854	1.82772
	Lmnb1	16906	0.0326984	2.29405
	Lmnb2	16907	0.241293	1.20743
	Nmbr	18101	0.0994683	1.72725
	Nt5e	23959	0.0721307	1.89822
	Numa1	101706	0.160444	1.45747
	Nup85	445007	0.281614	1.10643
	Olfr1157	258846	0.00726028	-2.98711
	Olfr845	258249	0.0113942	-2.78519
	Oprk1	18387	0.1285	1.58537
	P2ry13	74191	0.0808446	1.83835
	P2ry6	233571	0.0747455	1.87962
	Pdyn	18610	0.0166943	2.61079
	Pgr	18667	0.061336	1.98194
	Plcz1	114875	0.154933	1.47794
	Pold2	18972	0.161702	1.45287
	Pold3	67967	0.135227	1.55641
	Pole2	18974	0.14387	1.5209
	Polr2j	20022	0.134829	1.55808
	Prim1	19075	0.110362	1.67034
	Psmb8	16913	0.121693	1.616
	Rae1	66679	0.138556	1.54251
	Rps6ka3	110651	0.0102664	2.83223
	Srd5a1	78925	0.115503	1.64512
	Vav1	22324	0.140992	1.53252
VS	Bdkrb2	12062	0.0177497	-2.48381
	Cd247	12503	0.0165782	-2.51229
	Erbb3	13867	0.0161946	-2.52201
	H2-Ea	14968	0.100276	-1.68652
	Nfkbia	18035	0.0203965	-2.4253
	Slc25a31	73333	0.00211201	-3.31069
