# Supplementary material for: Core modular blood and brain biomarkers in social defeat mouse model for post traumatic stress disorder
Source: BMC Syst Biol. 2013 Aug 20;7:80. doi: 10.1186/1752-0509-7-80 (PMC3751782; doi:10.1186/1752-0509-7-80)
Supplement: Additional file 6 — Processed microarray data used in the paper. [file 1752-0509-7-80-S6.zip]

Archive with 1 entries (1 files):
- comdata1.mat
