# Supplementary material for: Core modular blood and brain biomarkers in social defeat mouse model for post traumatic stress disorder
Source: BMC Syst Biol. 2013 Aug 20;7:80. doi: 10.1186/1752-0509-7-80 (PMC3751782; doi:10.1186/1752-0509-7-80)
Supplement: Additional file 7 — Source code. [file 1752-0509-7-80-S7.zip]

Archive with 24 entries (24 files):
- BLOODMOD.xlsx
- BRAINMOD.xlsx
- classify.m
- create_candidates.m
- drawbloodnetwork.m
- drawbloodtemporal.m
- drawbrainnetwork.m
- drawbraintemporal.m
- drawmodules.m
- drawmodules1.m
- filteredpathways.mat
- findbloodmodule.m
- freqtable.m
- GenerateTraincell_new.m
- human_mouse_name.mat
- LDA_RFE2.m
- mousepathway.mat
- newcorefunction_LDA.m
- normalization.m
- pathinference.m
- readme.txt
- tabdelimited.7Y2kvaGfN5OD.xls
- tabdelimited.HQv_isjrG9QV.xls
- validated_blood_biomarker_set.m
