# Supplementary material for: Core modular blood and brain biomarkers in social defeat mouse model for post traumatic stress disorder
Source: BMC Syst Biol. 2013 Aug 20;7:80. doi: 10.1186/1752-0509-7-80 (PMC3751782; doi:10.1186/1752-0509-7-80)
Supplement: Additional file 7 — Source code. [file 1752-0509-7-80-S7.zip › BLOODMOD.xlsx]

## Sheet: Sheet1
Gene Symbol	Entrez	p_value	t_score
Abca1	11303	0.00331782	-3.13788
Abca4	11304	0.023766	-2.35727
Abcb7	11306	0.0100166	-2.71358
Abcc1	17250	0.0549083	1.98179
Adh6a	69117	0.071396	-1.8558
Ahsp	170812	0.0402258	2.12554
Bcar1	12927	0.126577	1.56267
Capns2	69543	0.0293713	2.26558
Cav1	12389	0.102529	1.67384
Cep164	214552	0.0599378	1.94025
Cldn2	12738	0.00214347	-3.29846
Cyp1a1	13076	0.0802689	-1.79804
Dbh	13166	0.118858	1.59632
Dhrs9	241452	0.0597522	-1.94173
Fech	14151	0.00837319	2.78447
Fshb	14308	0.0623173	1.92163
Hmbs	15288	0.00676348	2.86779
Itga1	109700	0.0686735	1.87475
Itgb1	16412	0.114892	1.6143
Ltc4s	17001	0.052211	2.00545
Magoh	17149	0.0243603	2.34667
Map2k2	26396	0.0159525	2.52491
Nup85	445007	0.0474252	2.05017
Pafah1b1	18472	0.0104836	2.6954
Pard3	93742	0.00202671	-3.31881
Ppp1r12b	329251	0.0532904	1.99585
Rap1a	109905	0.100742	1.68293
Rhoa	11848	0.0506165	2.01994
Sfrs11	69207	0.0502297	2.02351
Sfrs2	20382	0.041957	2.1064
Slc13a2	20500	0.0859257	1.76398
Slc13a5	237831	0.130877	1.54464
Slc16a1	20501	0.11524	1.6127
Slc39a3	106947	0.0299992	2.25631
Slc44a4	70129	0.136147	1.52318
Slc6a9	14664	0.0976523	1.69897
Tpo	22018	0.00647565	2.88461
Tuba4a	22145	0.0170783	2.49666
U2af1	108121	0.0465885	2.05839
Ugt2b1	71773	0.0384194	-2.14631
Ugt2b5	22238	0.0570983	-1.96331
Uros	22276	0.0840732	1.77492
Yes1	22612	0.00233986	-3.26651
