# Supplementary material for: Core modular blood and brain biomarkers in social defeat mouse model for post traumatic stress disorder
Source: BMC Syst Biol. 2013 Aug 20;7:80. doi: 10.1186/1752-0509-7-80 (PMC3751782; doi:10.1186/1752-0509-7-80)
Supplement: Additional file 7 — Source code. [file 1752-0509-7-80-S7.zip › BRAINMOD.xlsx]

## Sheet: Sheet1
Genes	Entrez	p value	t score	region
Akr1c21	77337	0.0471333	-2.08066	1
Cyp1a1	13076	0.0226832	-2.41767	1
Cyp21a1	13079	0.00919846	-2.80686	1
Hsd17b1	15485	0.00501976	-3.05636	1
Avp	11998	0.00750712	-2.82305	2
Cldn17	239931	0.0653032	1.89764	2
Cldn6	54419	0.0797874	1.79973	2
Creb3l2	208647	0.0260399	-2.31547	2
Dgkk	331374	0.0276786	-2.28907	2
Ep300	328572	0.0517967	2.00746	2
Esam	69524	0.089327	1.74319	2
Grk5	14773	0.0211126	-2.40496	2
Hdac2	15182	0.0859057	1.76286	2
Herc4	67345	0.0286935	2.27342	2
Huwe1	59026	0.00126867	3.47972	2
Itgam	16409	0.0431015	2.09221	2
Klhl9	242521	0.035238	2.18296	2
Kng2	385643	0.10704	-1.65041	2
Maml2	270118	0.0316782	2.23011	2
Mapk13	26415	0.00921139	-2.74297	2
Mfng	17305	0.026445	2.30881	2
Ncstn	59287	0.0801871	1.79725	2
Nfkb1	18033	0.0305525	-2.246	2
Nfkbia	18035	0.167987	-1.40533	2
Notch2	18129	0.0984192	1.69383	2
Pdcd1lg2	58205	0.00673879	2.86486	2
Prkx	19108	0.0733862	-1.84096	2
Pstpip1	19200	0.079314	-1.80268	2
Ptprc	19264	0.0344274	2.19331	2
Tac2	21334	0.0660963	-1.89182	2
Trhr	22045	0.0200979	-2.42572	2
Xiap	11798	0.0214896	2.39748	2
Actn4	60595	0.0656205	-1.89971	3
Atp1b4	67821	0.0959015	-1.7105	3
Brca2	12190	0.0880228	1.75423	3
C230052I12Rik	101831	0.0447108	2.08101	3
C9	12279	0.159903	-1.43549	3
Cacna1d	12289	0.127248	-1.56163	3
Cacna2d4	319734	0.077889	-1.81559	3
Ccr7	12775	0.0162698	2.52283	3
Chrm3	12671	0.0229487	-2.37743	3
Chuk	12675	0.0657451	1.89879	3
Cpt1b	12895	0.0277388	-2.29527	3
Cxcl10	15945	0.0384758	2.14965	3
Cxcl11	56066	0.0217869	2.39968	3
Cxcl2	20310	0.0469097	2.05881	3
Cxcr1	227288	0.0606335	1.93782	3
Cyp3a13	13113	0.00149976	3.4411	3
Ddb2	107986	0.030321	2.25616	3
Eef2k	13631	0.0246568	2.34649	3
Eif5a2	208691	0.0106451	2.69652	3
Ercc4	50505	0.0676064	1.88523	3
Fgf15	14170	0.124611	1.57291	3
Gng4	14706	0.069661	1.87062	3
Grin2a	14811	0.0528072	-2.00347	3
Gtf2h2	23894	0.0529129	2.00253	3
Gtf2h3	209357	0.0515301	2.01498	3
H2afj	232440	0.101566	-1.68089	3
H2afz	51788	0.0409292	-2.12155	3
Hcrtr2	387285	0.00102683	-3.57719	3
Hist1h4f	319158	0.120799	-1.58958	3
Hspa1a	193740	0.0678615	-1.88339	3
Jun	16476	0.0504194	-2.02519	3
Lepr	16847	0.0148128	-2.56175	3
Nfkbia	18035	0.0396007	-2.13657	3
Pgap1	241062	0.101468	1.68138	3
Pigb	55981	0.143776	1.49491	3
Pigl	327942	0.0930207	1.72613	3
Pigq	14755	0.131285	1.54472	3
Pik3c3	225326	0.0212215	2.4109	3
Pik3cb	74769	0.0873174	1.7583	3
Pla2g2e	26970	0.0342031	2.20263	3
Prkar1b	19085	0.0380116	-2.15515	3
Prkca	18750	0.0642137	-1.9102	3
Pros1	19128	0.0433241	2.09551	3
Rev3l	19714	0.0584621	1.95526	3
Snrpd1	20641	0.0468254	-2.05964	3
Tdg	21665	0.0770482	1.82098	3
Tnnt2	21956	0.0209545	-2.4163	3
Abca1	11303	0.228395	1.22668	4
Abcc1	17250	0.180083	1.36874	4
Abcc10	224814	0.0454821	2.07668	4
Abcc4	239273	0.0559375	1.97941	4
Abcg5	27409	0.0710245	1.86384	4
Abl1	11350	0.00977868	2.73791	4
Alox12	11684	0.175692	1.38305	4
C1r	50909	0.0635653	1.91801	4
C4a	625018	0.0420136	2.11332	4
C8b	110382	0.0599125	1.94657	4
Cr2	12902	0.087993	1.75674	4
Ctnna1	12385	0.0897535	1.74666	4
Cyp2b10	13088	0.0957339	1.7136	4
Foxa3	15377	0.0567261	-1.97274	4
Ggt1	14598	0.0658546	1.90083	4
Gpx5	14780	0.0754707	1.83383	4
Inpp1	16329	0.0688636	-1.87901	4
Ins2	16334	0.0954179	-1.71531	4
Klkb1	16621	0.0344652	2.20336	4
Map2k6	26399	0.0708998	1.86471	4
Nfkbie	18037	0.0350357	2.19597	4
Nfkbil1	18038	0.0252561	2.34094	4
Nfkbil2	72749	0.0356406	2.18825	4
Ngf	18049	0.0336541	2.21406	4
Nup88	19069	0.0432044	2.10045	4
Pdx1	18609	0.155341	-1.45328	4
Phka2	110094	0.0684314	1.8821	4
Plcd4	18802	0.0893894	-1.74873	4
Ptgis	19223	0.180801	1.36643	4
Rpl11	67025	0.0750119	-1.83686	4
Rpl7	19989	0.100727	-1.68731	4
Rps6ka4	56613	0.0282348	2.2921	4
Serpind1	15160	0.00594378	2.93539	4
Slc12a4	20498	0.0184443	2.47592	4
Slc13a1	55961	0.0316957	2.24087	4
Slc26a7	208890	0.0250269	2.34491	4
Slc2a10	170441	0.0209367	2.42195	4
Slc2a2	20526	0.0337793	-2.21239	4
Synj1	104015	0.00537247	-2.97474	4
Tbxa2r	21390	0.114357	1.62066	4
Tbxas1	21391	0.114248	1.62117	4
Actn3	11474	0.143107	1.52397	5
Adra1b	11548	0.0442909	2.14577	5
Akr1c18	105349	0.0032872	3.33477	5
Ampd2	109674	0.13367	1.563	5
Bid	12122	0.254143	1.17396	5
Casp9	12371	0.212356	1.28809	5
Cav1	12389	0.175551	1.40414	5
Ccbp2	59289	0.110363	1.67033	5
Cckbr	12426	0.0825515	1.82729	5
Ccl12	20293	0.168862	1.42727	5
Cd4	12504	0.285508	1.09726	5
Cd46	17221	0.216496	1.27605	5
Cdk11b	12537	0.202566	1.3173	5
Cfh	12628	0.219393	1.26773	5
Cflar	12633	0.1976	1.33255	5
Col6a1	12833	0.180488	1.38751	5
Col6a2	12834	0.125836	1.59719	5
Cyp19a1	13075	0.119034	1.62835	5
Cyp3a25	56388	0.200196	1.32454	5
Drd1a	13488	0.0444921	2.14352	5
F12	58992	0.0963891	1.74431	5
F13a1	74145	0.0709569	1.90676	5
F7	14068	0.123294	1.60866	5
F8	14069	0.017011	2.60212	5
Gpr18	110168	0.0857415	1.80715	5
Htr2a	15558	0.0729292	1.89248	5
Impdh1	23917	0.186709	1.36707	5
Itga11	319480	0.0571781	2.01772	5
Itga5	16402	0.0824854	1.82772	5
Lmnb1	16906	0.0326984	2.29405	5
Lmnb2	16907	0.241293	1.20743	5
Nmbr	18101	0.0994683	1.72725	5
Nt5e	23959	0.0721307	1.89822	5
Numa1	101706	0.160444	1.45747	5
Nup85	445007	0.281614	1.10643	5
Olfr1157	258846	0.00726028	-2.98711	5
Olfr845	258249	0.0113942	-2.78519	5
Oprk1	18387	0.1285	1.58537	5
P2ry13	74191	0.0808446	1.83835	5
P2ry6	233571	0.0747455	1.87962	5
Pdyn	18610	0.0166943	2.61079	5
Pgr	18667	0.061336	1.98194	5
Plcz1	114875	0.154933	1.47794	5
Pold2	18972	0.161702	1.45287	5
Pold3	67967	0.135227	1.55641	5
Pole2	18974	0.14387	1.5209	5
Polr2j	20022	0.134829	1.55808	5
Prim1	19075	0.110362	1.67034	5
Psmb8	16913	0.121693	1.616	5
Rae1	66679	0.138556	1.54251	5
Rps6ka3	110651	0.0102664	2.83223	5
Srd5a1	78925	0.115503	1.64512	5
Vav1	22324	0.140992	1.53252	5
Bdkrb2	12062	0.0177497	-2.48381	6
Cd247	12503	0.0165782	-2.51229	6
Erbb3	13867	0.0161946	-2.52201	6
H2-Ea	14968	0.100276	-1.68652	6
Nfkbia	18035	0.0203965	-2.4253	6
Slc25a31	73333	0.00211201	-3.31069	6
