# Supplementary material for: Core modular blood and brain biomarkers in social defeat mouse model for post traumatic stress disorder
Source: BMC Syst Biol. 2013 Aug 20;7:80. doi: 10.1186/1752-0509-7-80 (PMC3751782; doi:10.1186/1752-0509-7-80)
Supplement: Additional file 7 — Source code. [file 1752-0509-7-80-S7.zip › create_candidates.m]

function [p,restset]=create_candidates(Class1,Class2,expression1,expression2,selectpath,methodflag,namelabel)
cpath=[];
All_list=pathinference(Class1,Class2,expression1,expression2,methodflag);

listfile=['All_list_' namelabel '.mat'];
save(listfile,'All_list');
%
method=find(methodflag==1);comm=cell(1,length(method));

evalR('library(limma)');
numC=unique(abs(Class2));
design=Class2>0;
design=[design;bsxfun(@eq,abs(Class2),numC')]';
putRdata('design',double(design))
putRdata('expression1',expression2)
evalR('fit <-lmFit(expression1, design)');
evalR('co<-fit$coefficients')
co=getRdata('co');

for i=1:length(numC)
    expression2(:,abs(Class2)==numC(i))=bsxfun(@minus,expression2(:,abs(Class2)==numC(i)),co(:,i+1));
end
selectA=cell(1,method(end));
for k=1:length(method)
    
    AA=All_list{1,method(k)}{2};
    pathlen=cellfun(@length,AA);
    remlist=(pathlen==1);
    for i=2:max(pathlen)
        temp=cell2mat(AA(pathlen==i));
        [~,index]=unique(temp,'rows','first');
        rem_ind=setdiff(1:size(temp,1),index);
        ori_ind=find(pathlen==i);
        remlist(ori_ind(rem_ind))=1;
    end
    
    [~,sid1]=sort(abs(All_list{1,method(k)}{3}(~remlist,1)),'descend');clear sorted;
    ori_gin=1:length(All_list{1,method(k)}{3});
    ori_gin=ori_gin(~remlist);
    selectA{method(k)}=ori_gin(sid1(1:selectpath));
    [~,sid2]=sort(abs(All_list{1,method(k)}{4}(selectA{method(k)})),'descend');
    selectA{method(k)}=selectA{method(k)}(sid2);
end

rand('twister',0);
Nexpression2=normalization(expression2);
len=10;
first_run=25;
%
Tcell=cell(1,len*first_run);
for i=1:len*first_run
    [Tcell{i}]=GenerateTraincell_new(Class2,methodflag,100);
    %       
end


%
for j=1:length(method)
    select=All_list{method(j)}{1,2}(selectA{method(j)});
    tempcell=cell2mat(cellfun(@(a)sum(Nexpression2(a,:),1)/sqrt(length(a)),select,'unif',0));
    
    removelist=[];Area_all=[];Error_all=[];restset=rankfeatures(All_list{method(j)}{1}{2}(selectA{method(j)},:),Class2>0)';%restset=1:selectpath;
    p=0;
    while ~isempty(restset)
        temp_p=zeros(1,len);temp_error_mean=zeros(1,len);setmatrix=[];nk=length(Tcell{1});
        
        for rep=1:len
            Ttraincell=cell(1,first_run);
         
            for tp=1:first_run
                Ttraincell{tp}=cell(1,method(end)); Ttraincell{tp}{method(j)}=cell(nk,2);
                for k=1:nk
                    
                    Ttraincell{tp}{method(j)}{k,2}=Tcell{(rep-1)*first_run+tp}{k};
                    Ttraincell{tp}{method(j)}{k,1}=cell(1,2);
                    Ttraincell{tp}{method(j)}{k,1}{1}=tempcell(:,Ttraincell{tp}{method(j)}{k,2});
                    Ttraincell{tp}{method(j)}{k,1}{2}=tempcell(:,~Ttraincell{tp}{method(j)}{k,2});
                end
            end
             
            [remlist,Area,error_m]=cellfun(@(a)LDA_RFE2(a{method(j)},Class2>0,restset),Ttraincell,'unif',0);
            
            
            clear Ttraincell;
            setmatrix=[setmatrix cell2mat(remlist)];
            temp_p(rep)=mean(cell2mat(Area));
            temp_error_mean(rep)=mean(cell2mat(error_m));
            
        end
        
        p=mean(temp_p);
        error_mean=mean(temp_error_mean);
        disp([length(restset),p,error_mean])
        if p>0.75
            break;
        end
        [A,N]=freqtable(setmatrix);
        remid=A(N>first_run*len*0.9);
        if isempty(remid)
            %[~,maxid]=max(N);
            remid=A(N==max(N));
        end
        disp([remid' max(N)])
        [~,AI,~]=intersect(restset,remid);
        restset(AI)=[];
        removelist=[removelist;remid];
        Area_all=[Area_all repmat(p,1,length(remid))];
        Error_all=[Error_all repmat(error_mean,1,length(remid))];
    end
    restset=selectA{method(j)}(restset);
    
    removel{method(j)}=removelist;
    final_AUC{method(j)}=p;
    rest{method(j)}=restset;
    
end
file=['biomarkers_' namelabel '_LDA1' '.mat'];
save(file,'removel','rest','final_AUC','Area_all','Error_all');


return
