# Supplementary material for: Core modular blood and brain biomarkers in social defeat mouse model for post traumatic stress disorder
Source: BMC Syst Biol. 2013 Aug 20;7:80. doi: 10.1186/1752-0509-7-80 (PMC3751782; doi:10.1186/1752-0509-7-80)
Supplement: Additional file 7 — Source code. [file 1752-0509-7-80-S7.zip › drawbloodnetwork.m]

[num,txt]=xlsread('BLOODMOD.xlsx',1,'A2:D500');
num=num(:,2:3);
updown=cell(size(List,1),1);
for i=1:size(List,1)
    updown{i}=zeros(1,length(List{i,2}));
    for j=1:length(List{i,2})
        s=find(ismember(txt,List{i,2}(j))==1);
         updown{i}(j)=mean(num(s,2));
         if length(s)>1
             num(s,:)
         end
    end
end


[~,colist]=xlsread('tabdelimited.7Y2kvaGfN5OD.xls',1,'A2:B500');
drawmodules(List,updown,colist)
ay=0;ax=2;
rectangle('Position',[ax,ay+2,.2,.2],'FaceColor',[0.1 0.5 0.1]);
rectangle('Position',[ax+0.2,ay+2,.2,.2],'FaceColor','g');
rectangle('Position',[ax+0.4,ay+2,.2,.2],'FaceColor','r');
rectangle('Position',[ax+0.6,ay+2,.2,.2],'FaceColor',[0.5 0.1 0.1]);
text(ax-1,ay+1.6,'Down<------->Up');

set(gcf,'PaperUnits','centimeters');
xSize=12;ySize=17;
xLeft=(21-xSize)/2;yTop=(31-ySize)/2;
set(gcf,'PaperPosition',[xLeft yTop xSize ySize]);
print -dtiff -r300 blood_network.tif;
