# Supplementary material for: Core modular blood and brain biomarkers in social defeat mouse model for post traumatic stress disorder
Source: BMC Syst Biol. 2013 Aug 20;7:80. doi: 10.1186/1752-0509-7-80 (PMC3751782; doi:10.1186/1752-0509-7-80)
Supplement: Additional file 7 — Source code. [file 1752-0509-7-80-S7.zip › drawbloodtemporal.m]

dataseries={'Hemibrain';'Blood';'Heart';'Spleen';'AMY';'HC';'ST';'mPFC';'SE';'VS'};
temp=[1 5:10]';

temporal=cell(length(temp),1);
for i=1:length(temp)
namelabel=[dataseries{2} '_' dataseries{temp(i)}];
file=['All_list_' namelabel '.mat'];
load(file);
load('comdata1.mat',['class_' dataseries{temp(i)} '1']);
Class2=eval(['class_' dataseries{temp(i)} '1']);

numC=unique(abs(Class2));
temporal{i}=zeros(length(select),length(numC));
for j=1:length(numC)
    temporal{i}(:,j)=mean(All_list{1,2}{1,1}{1,2}(select,Class2==numC(j)),2)-mean(All_list{1,2}{1,1}{1,2}(select,Class2==-numC(j)),2);
end
end


for i=1:length(BI)
figure(i);clf;len=length(BI{i});
for th=0:len-1
    t=th/20*4*pi;
   r=0.3;
line([r*cos(t) r*cos(t)],[r*sin(t) r*sin(t)],'MarkerFaceColor',[72 172 198]/255,'MarkerEdgeColor',[53 125 145]/255,'marker','o','markersize',20,'linewidth',3);
  if BI{i}(th+1)<10
      text(r*cos(t),r*sin(t),num2str(BI{i}(th+1)),'FontWeight','bold','color','w');
  else
  text(r*cos(t)-0.05,r*sin(t),num2str(BI{i}(th+1)),'FontWeight','bold','color','w');
  end
end
axis([-3 3 -3 3]/2)
set(gca,'visible','off')
end

for i=1:length(BI)
    figure(20+i)
imagesc(temporal{i}(BI{i},:));
caxis([-2 2]);
grid off
cm=[0:0.1:1;ones(1,11);0:0.1:1]';
cm1=[ones(1,10);0.9:-0.1:0;0.9:-0.1:0]';
colormap([cm;cm1]);
set(gca,'visible','off')
end
