# Supplementary material for: Core modular blood and brain biomarkers in social defeat mouse model for post traumatic stress disorder
Source: BMC Syst Biol. 2013 Aug 20;7:80. doi: 10.1186/1752-0509-7-80 (PMC3751782; doi:10.1186/1752-0509-7-80)
Supplement: Additional file 7 — Source code. [file 1752-0509-7-80-S7.zip › drawbrainnetwork.m]

[num,txt]=xlsread('BRAINMOD.xlsx',1,'A2:E500');
num=num(:,2:4);

load comdata1.mat com_dataname;
List=cellfun(@(c)com_dataname(c,2),selectgenes_all,'unif',0);
name=[];
for i=1:length(List)
    name{i,1}=['Module' num2str(i)];
end
List=cat(2,name,List);


updown=cell(size(List,1),2);k=1;
for i=1:size(List,1)
    updown{i,1}=zeros(1,length(List{i,2}));
    updown{i,2}=updown{i,1};
    for j=1:length(List{i,2})
        s=find(ismember(txt,List{i,2}(j)));
         updown{i,1}(j)=mean(num(s,2));
         updown{i,2}(j)=num(s(1),3);
         
         if length(s)>1
         updown{i,1}(j)=num(s(k),2);
         updown{i,2}(j)=num(s(k),3);
         [i,j]
         k=k+1;
         end
    end
end

[~,colist]=xlsread('tabdelimited.HQv_isjrG9QV.xls',1,'A2:B500');
drawmodules1(List,updown,colist)
axis([-4 8 -20 4])
set(gcf,'PaperUnits','centimeters');
xSize=30;ySize=30;
xLeft=(31-xSize)/2;yTop=(31-ySize)/2;
set(gcf,'PaperPosition',[xLeft yTop xSize ySize]);
ay=2;ax=3;
line([-ax -ax],[ay ay],'marker','o','markersize',10,'MarkerFaceColor','r');
text(-ax+0.2,ay,'AY');
line([-ax+1.2 -ax+1.2],[ay ay],'marker','d','markersize',10,'MarkerFaceColor','r');
text(-ax+1.4,ay,'HS');
line([-ax+2.4 -ax+2.4],[ay ay],'marker','^','markersize',10,'MarkerFaceColor','r');
text(-ax+2.6,ay,'SE');
line([-ax+3.6 -ax+3.6],[ay ay],'marker','s','markersize',10,'MarkerFaceColor','r');
text(-ax+3.8,ay,'MPFC');
line([-ax+4.8 -ax+4.8],[ay ay],'marker','p','markersize',10,'MarkerFaceColor','r');
text(-ax+5,ay,'ST');
line([-ax+6 -ax+6],[ay ay],'marker','h','markersize',10,'MarkerFaceColor','r');
text(-ax+6.2,ay,'VS');
ay=1;ax=3;

rectangle('Position',[ax,ay+2,.2,.2],'FaceColor',[0.1 0.5 0.1]);
rectangle('Position',[ax+0.2,ay+2,.2,.2],'FaceColor','g');
rectangle('Position',[ax+0.4,ay+2,.2,.2],'FaceColor','r');
rectangle('Position',[ax+0.6,ay+2,.2,.2],'FaceColor',[0.5 0.1 0.1]);
text(ax-.1,ay+1.6,'Down<------->Up');

print -dtiff -r300 brain_network.tif;
