# Supplementary material for: Core modular blood and brain biomarkers in social defeat mouse model for post traumatic stress disorder
Source: BMC Syst Biol. 2013 Aug 20;7:80. doi: 10.1186/1752-0509-7-80 (PMC3751782; doi:10.1186/1752-0509-7-80)
Supplement: Additional file 7 — Source code. [file 1752-0509-7-80-S7.zip › drawbraintemporal.m]

dataseries={'Hemibrain';'Blood';'Heart';'Spleen';'AMY';'HC';'ST';'mPFC';'SE';'VS'};
temp=[5:10];
%select=cell2mat(select');
temporal=cell(length(temp),6);
for i=1:size(BI,1)
    index=[temp(i)*ones(6,1) temp'];
    
    for k=1:size(BI,2)
        if k~=i
            namelabel=[dataseries{index(k,1)} '_' dataseries{index(k,2)}];
            file=['All_list_' namelabel '.mat'];
            load(file);
            load('comdata1.mat',['class_' dataseries{index(k,2)} '1']);
            Class2=eval(['class_' dataseries{index(k,2)} '1']);
            numC=unique(abs(Class2));
            if ~isempty(BI{i,k})
            temporal{i,k}=zeros(size(BI{i,k},1),length(numC));
            for j=1:length(numC)
                temporal{i,k}(:,j)=mean(All_list{1,2}{1,1}{1,2}(BI{i,k},Class2==numC(j)),2)-mean(All_list{1,2}{1,1}{1,2}(BI{i,k},Class2==-numC(j)),2);
            end
            end
        else
      
   
            
            namelabel=[dataseries{index(1,1)} '_' dataseries{index(mod(i,6)+1,2)}]
            file=['All_list_' namelabel '.mat'];
            load(file);
            load('comdata1.mat',['class_' dataseries{index(1,1)} '1']);
            Class1=eval(['class_' dataseries{index(1,1)} '1']);
            numC=unique(abs(Class1));
            if ~isempty(BI{i,k})
            temporal{i,k}=zeros(size(BI{i,k},1),length(numC));
            for j=1:length(numC)
                temporal{i,k}(:,j)=mean(All_list{1,2}{1,1}{1,1}(BI{i,k},Class1==numC(j)),2)-mean(All_list{1,2}{1,1}{1,1}(BI{i,k},Class1==-numC(j)),2);
            end
            end
        end
    end

end


i=6;figure(1)
imagesc(cell2mat(temporal(:,i)));
caxis([-2 2]);
grid off
cm=[0:0.1:1;ones(1,11);0:0.1:1]';
cm1=[ones(1,10);0.9:-0.1:0;0.9:-0.1:0]';
colormap([cm;cm1]);
set(gca,'visible','off')


figure(2);clf;len=length(BI_all{i});
for th=0:len-1
   % r=ceil(th/10)*0.5+0.5;
 %   r=th/len*1+0.5;
    t=th/20*3*pi;
    r=t/20+0.3;
line([r*cos(t) r*cos(t)],[r*sin(t) r*sin(t)],'MarkerFaceColor',[72 172 198]/255,'MarkerEdgeColor',[53 125 145]/255,'marker','o','markersize',20,'linewidth',3);
  if BI_all{i}(th+1)<10
      text(r*cos(t),r*sin(t),num2str(BI_all{i}(th+1)),'FontWeight','bold','color','w');
  else
  text(r*cos(t)-0.05,r*sin(t),num2str(BI_all{i}(th+1)),'FontWeight','bold','color','w');
  end
end
axis([-3 3 -3 3]/2)
set(gca,'visible','off')
