# Supplementary material for: Core modular blood and brain biomarkers in social defeat mouse model for post traumatic stress disorder
Source: BMC Syst Biol. 2013 Aug 20;7:80. doi: 10.1186/1752-0509-7-80 (PMC3751782; doi:10.1186/1752-0509-7-80)
Supplement: Additional file 7 — Source code. [file 1752-0509-7-80-S7.zip › drawmodules.m]

function drawmodules(list,updown,colist)

figure(1);clf;set(gcf,'color','w');hold on;axis off;
len=length(list);
listlen=cellfun(@length,list);
maxlen=max(listlen(:,2));
xx=[-maxlen/3 0 maxlen/3];
%rand('twister',0);
%aperm=randperm(len);
%list=list(aperm,:);
%updown=updown(aperm,:);
%listlen=listlen(aperm,:);
centroid=zeros(len,2);
for i=1:len
    centroid(i,1)=xx(rem(i,3)+1);
    centroid(i,2)=floor((i-1)/3)*(-maxlen/4);
end
gene=cell(len,1);th=0:0.01:2*pi;
corlist=zeros(size(colist));modlist{2}=corlist;

for i=1:len
    len1=listlen(i,2);
    gene{i}=zeros(4,len1);
    r=ceil(len1/10)*0.4;
    
    plot(centroid(i,1)+r*cos(th),centroid(i,2)+r*sin(th),'linewidth',2,'color','r');%,'color','r');
    text(centroid(i,1)-listlen(i,1)/20,centroid(i,2)+r+0.6,list{i,1},'FontWeight','bold','Color','r');
    for j=1:len1
        gene{i}(1,j)=centroid(i,1)+r*cos(2*j/len1*pi+0.2);
        gene{i}(2,j)=centroid(i,2)+r*sin(2*j/len1*pi+0.2);
        gene{i}(3,j)=line([gene{i}(1,j) gene{i}(1,j)],[gene{i}(2,j) gene{i}(2,j)],'marker','o','markersize',10);%,'MarkerEdgeColor','b');
        if  size(updown,2)==2
            switch updown{i,2}(j)
                case 0
                    set(gene{i}(3,j),'marker','v','markersize',10);
                    
                case 1
                    set(gene{i}(3,j),'marker','o','markersize',10);
                case 2
                    set(gene{i}(3,j),'marker','d','markersize',10);
                case 3
                    set(gene{i}(3,j),'marker','^','markersize',10);
                case 4
                    set(gene{i}(3,j),'marker','s','markersize',10);
                case 5
                    set(gene{i}(3,j),'marker','p','markersize',10);
                case 6
                    set(gene{i}(3,j),'marker','h','markersize',10);
            end
        end
        if updown{i,1}(j)>1.9
            set(gene{i}(3,j),'MarkerEdgeColor','b','MarkerFaceColor',[0.5 0.1 0.1]);
        else if updown{i,1}(j)>0
                set(gene{i}(3,j),'MarkerEdgeColor','b','MarkerFaceColor','r');
            else if updown{i,1}(j)<-1.9
                    set(gene{i}(3,j),'MarkerEdgeColor','b','MarkerFaceColor',[0.1 0.5 0.1]);
                    
                else
                    set(gene{i}(3,j),'MarkerEdgeColor','b','MarkerFaceColor','g');
                end
            end
        end
        
        index=ismember(colist,list{i,2}(j));
        
       
        if sum(corlist(index))==0
            corlist=corlist+j*index;
            modlist{2}=modlist{2}+i*index;
        end
        gene{i}(4,j)=text(centroid(i,1)+(1+1.2*((j-len1/4)*(j-len1/4*3)<=0)+1)*r*cos(2*j/len1*pi+0.2),centroid(i,2)+(1+.3*((j-len1/2)<=0)+0.3)*r*sin(2*j/len1*pi+0.2),list{i,2}(j));
        
    end
    
end


for i=1:size(corlist,1)
    
    if modlist{2}(i,1)~=modlist{2}(i,2)
      
        line([gene{modlist{2}(i,1)}(1,corlist(i,1)) gene{modlist{2}(i,2)}(1,corlist(i,2))],[gene{modlist{2}(i,1)}(2,corlist(i,1)) gene{modlist{2}(i,2)}(2,corlist(i,2))],'color',[139 137 137]/255,'linewidth',0.8);
        
    else
          
        line([gene{modlist{2}(i,1)}(1,corlist(i,1)) gene{modlist{2}(i,2)}(1,corlist(i,2))],[gene{modlist{2}(i,1)}(2,corlist(i,1)) gene{modlist{2}(i,2)}(2,corlist(i,2))],'color','b','linewidth',1.5);
    end
end


return;
