# Supplementary material for: Core modular blood and brain biomarkers in social defeat mouse model for post traumatic stress disorder
Source: BMC Syst Biol. 2013 Aug 20;7:80. doi: 10.1186/1752-0509-7-80 (PMC3751782; doi:10.1186/1752-0509-7-80)
Supplement: Additional file 7 — Source code. [file 1752-0509-7-80-S7.zip › findbloodmodule.m]

dataseries={'Hemibrain';'Blood';'Heart';'Spleen';'AMY';'HC';'ST';'mPFC';'SE';'VS'};


temp=[1 5:10]';
load mousepathway.mat pathway_new1;
load comdata1.mat com_dataname;
namelabel=[dataseries{2} '_' dataseries{temp(2)}];
file=['All_list_' namelabel '.mat'];
load(file);
load('comdata1.mat',['comdata_' dataseries{2} '1'],['class_' dataseries{temp(2)} '1']);
expression2=eval(['comdata_' dataseries{2} '1']);
Class2=eval(['class_' dataseries{temp(2)} '1']);
clear(['comdata_' dataseries{2} '1'],['class_' dataseries{temp(2)} '1']);
[~,selectA]=GenerateTraincell(All_list,100,expression2,Class2,[0 1 0 0 0 0 0]);

comm=[];path=[];unigenes=[];unicode=[];selectpath=[];

index=[2*ones(length(temp),1) temp];
pathlen=zeros(1,length(index));
for i=1:length(index)
    i
    namelabel=[dataseries{index(i,1)} '_' dataseries{index(i,2)}];
    load(['biomarkers_' namelabel '_LDA1.mat'],'rest','Area_all','removel');
    id=find(Area_all>=0.75);
if ~isempty(id)
cc=[selectA{2}(removel{2}(id(1):end)') rest{2}];
else
cc=[rest{2}];
end
comm=[comm cc];
selectpath{i}=cc;    
    pathlen(i)=length(cc);
    path{i}=pathway_new1(cc,1);
    
    selectgenes=All_list{2}{2}(cc);
    commgene=[];
    for j=1:length(selectgenes)
        commgene=[commgene selectgenes{j}];
    end
    unigenes=[unigenes;com_dataname(unique(commgene),2)];
end
  [A,N]=freqtable(unigenes);
   select1=A(N>3);


[A,N]=freqtable(comm);
select=A(N>3);
final_biomarker=pathway_new1(select,1)
file=['All_list_' namelabel '.mat'];
load(file)
selectgenes=All_list{2}{2}(select);
commgene=[];
for i=1:length(selectgenes)
    commgene=[commgene selectgenes{i}];
end
unicode=unique(commgene);
unigenes=com_dataname(unique(commgene),2);


if ~isempty(unigenes)
    openR;
    evalR('library(limma)');
    
    load('comdata1.mat',['comdata_' dataseries{index(1,1)} '1'],['class_' dataseries{index(1,1)} '1']);
    expression1=eval(['comdata_' dataseries{index(1,1)} '1']);
    expression1=expression1(unique(commgene),:);
    Class1=eval(['class_' dataseries{index(1,1)} '1']);
    
    numC=unique(abs(Class1));
    design=Class1>0;
    for i=1:length(numC)
        design=[design; abs(Class1)==numC(i)];
    end
    design=design';
    putRdata('design',double(design))
    putRdata('expression1',expression1)
    evalR('result <- eBayes(lmFit(expression1, design))')
    evalR('p.values <- result$p.value[,1]')
    evalR('t.stats <- result$t[,1]')
    tscore1=getRdata('t.stats');
    pvalue1=getRdata('p.values');
    
    ts=[pvalue1' tscore1'];
end
BI=[];
for i=1:length(path)
    [~,~,BI{i}]=intersect(path{i},final_biomarker);
    BI{i}=sort(BI{i},'ascend');
end
closeR;

load overlaps.mat overlaps;
funclass=cellfun(@length,cellfun(@(a)intersect(a,select),overlaps(:,1),'unif',0));
funclass=overlaps(funclass>0,3);
fc=[];
for i=1:length(select)
    fc{i}=funclass{i}{2};
end
