# Supplementary material for: Core modular blood and brain biomarkers in social defeat mouse model for post traumatic stress disorder
Source: BMC Syst Biol. 2013 Aug 20;7:80. doi: 10.1186/1752-0509-7-80 (PMC3751782; doi:10.1186/1752-0509-7-80)
Supplement: Additional file 7 — Source code. [file 1752-0509-7-80-S7.zip › freqtable.m]

function [B,N] = freqtable(A)
%
% FREQTABLE Frequency table.
%   [Y,N] = FREQTABLE(X) takes a vector X and returns the unique values of
%   X in the output Y, and the number of instances of each value in the 
%   output N. X can be a charachter array or cell array of strings. 
%

% Mukhtar Ullah
% December 28, 2004
% mukhtar.ullah@informatik.uni-rostock.de
A=A(:);
if isnumeric(A)     % use of built-in functions to avoid UNIQUE
    S = sort(A(~isnan(A)));
    B = S([find(diff(S));end]);
    N = histc(S,B);
else
    [B,m,n] = unique(A);
    N = histc(n,1:numel(B));
end
