# Supplementary material for: Core modular blood and brain biomarkers in social defeat mouse model for post traumatic stress disorder
Source: BMC Syst Biol. 2013 Aug 20;7:80. doi: 10.1186/1752-0509-7-80 (PMC3751782; doi:10.1186/1752-0509-7-80)
Supplement: Additional file 7 — Source code. [file 1752-0509-7-80-S7.zip › GenerateTraincell_new.m]

function [Ttraincell]=GenerateTraincell_new(Class2,methodflag,desire_n)
%get training and test datasets as well as original pathway numbers

Ttraincell=cell(1);
[A,N]=freqtable(Class2);
kfold=max(N);
for i=1:ceil(desire_n/kfold)
    ind_classifier = crossvalind('Kfold',Class2,kfold);
  
    for j = 1:kfold
        test_classifier = (ind_classifier == j); train_classifier = ~test_classifier;
        
        Ttraincell{kfold*(i-1)+j,1}=train_classifier;
    end
end

return;
