# Supplementary material for: Core modular blood and brain biomarkers in social defeat mouse model for post traumatic stress disorder
Source: BMC Syst Biol. 2013 Aug 20;7:80. doi: 10.1186/1752-0509-7-80 (PMC3751782; doi:10.1186/1752-0509-7-80)
Supplement: Additional file 7 — Source code. [file 1752-0509-7-80-S7.zip › LDA_RFE2.m]

function [remlist,Area_mean,error_mean]=LDA_RFE2(Ttraincell,Class,restset)
%Input variables: Ttraincell {Training set; Test set} Class: class of classification dataset
%selectpathway: starting pathways, repeat_runs: number of kfold cross validation
%selectA: original order of the pathways
%Output variables: Ranking of the features, AUCs and error rate
%Ttraincell=Ttraincell(cellfun(@(a)~isempty(a),Ttraincell(:,1)),:);

if isempty(restset)
    remlist=[];
    Area_mean=[];
    error_mean=[];
    return;
end
N=length(Ttraincell);
Area=zeros(N,1);
path_test=cellfun(@(a)a{2}(restset,:)',Ttraincell(:,1),'unif',0);
path_training=cellfun(@(a)a{1}(restset,:)',Ttraincell(:,1),'unif',0);
[C,~,~,~,coeff] = cellfun(@(a,b,c)classify(a,b,Class(c)>0,'linear'),path_test,path_training,Ttraincell(:,2),'unif',0);
    slope=cellfun(@(a)a(1,2).linear',coeff,'unif',0);
    Bias=cellfun(@(a)a(1,2).const,coeff,'unif',0);
    margin=cellfun(@(a,b,c)-(sum(repmat(a,size(c,1),1).*c,2)+b)/norm(a,2),slope,Bias,path_test,'unif',0);% compute margin
    error_rate=cellfun(@(a,b)sum(a'~=(Class(~b)>0))/length(Class(~b)),C,Ttraincell(:,2),'unif',0);
    x=cellfun(@(a,b)[a,(Class(~b)>0)'],margin,Ttraincell(:,2),'unif',0);
%    [~,sortid]=cellfun(@(a)sort(abs(a),'ascend'),slope,'unif',0);
%    sortmatrix=cell2mat(cellfun(@(a)restset(a(1:min(step,length(restset)))),sortid,'unif',0));
    slope=cell2mat(slope);
    temp=sum(bsxfun(@rdivide,abs(slope),sum(abs(slope),2)),1);
    ld=cellfun(@(a)sum(a(:,2)),x,'unif',0);
    lc=cellfun(@(a)sum(a(:,2)==0),x,'unif',0);
    labels=cellfun(@(a)unique(a(:,1)),x,'unif',0);
    
for i=1:N   
    ll=length(labels{i}); %count unique value
    a=zeros(ll,2);
    for K=1:ll
        TP=sum(x{i}(:,2)==1 & x{i}(:,1)>labels{i}(K));
        TN=sum(x{i}(:,2)==0 & x{i}(:,1)<=labels{i}(K));
        if (lc{i}~=0) && (ld{i}~=0)
        a(K,:)=[(1-TN/lc{i}) TP/ld{i}];
        else if (lc{i}==0)
        a(K,:)=[0 TP/ld{i}];
            else 
                a(K,:)=[(1-TN/lc{i}) 1];
            end
        end
    end
    xroc=flipud([1; a(:,1); 0]); yroc=flipud([1; a(:,2); 0]); %ROC points
    Area(i)=trapz(xroc,yroc);
end

[sort_slope,origid]=sort(temp/N,'ascend');
Area_mean=mean(Area);
error_mean=mean(cell2mat(error_rate));
remlist=restset(origid(1:min(sum(sort_slope-min(sort_slope)<1e-4),length(restset))));
%remlist=restset(origid(1:min(max(sum(sort_slope-min(sort_slope)<1e-4),ceil(length(restset)/10)),length(restset))));

return;
