# Supplementary material for: Core modular blood and brain biomarkers in social defeat mouse model for post traumatic stress disorder
Source: BMC Syst Biol. 2013 Aug 20;7:80. doi: 10.1186/1752-0509-7-80 (PMC3751782; doi:10.1186/1752-0509-7-80)
Supplement: Additional file 7 — Source code. [file 1752-0509-7-80-S7.zip › newcorefunction_LDA.m]

dataseries={'Hemibrain';'Blood';'Heart';'Spleen';'AMY';'HC';'ST';'mPFC';'SE';'VS'};

format compact;
dataseries={'Hemibrain';'Blood';'Heart';'Spleen';'AMY';'HC';'ST';'mPFC';'SE';'VS'};
openR;

dataseries={'Hemibrain';'Blood';'Heart';'Spleen';'AMY';'HC';'ST';'mPFC';'SE';'VS'};
openR;
evalR('library(limma)');
format compact;
methodflag=[0 ones(1,1) zeros(1,5)];selectpath=100; 
load('comdata1.mat',['comdata_' dataseries{2} '1'],['class_' dataseries{2} '1']);
Class1=eval(['class_' dataseries{2} '1']);expression1=eval(['comdata_' dataseries{2} '1']);
    clear(['comdata_' dataseries{2} '1'],['class_' dataseries{2} '1']);    
temp=[1 5:10];
for j=1:length(temp)
    i=temp(j);
load('comdata1.mat',['comdata_' dataseries{i} '1'],['class_' dataseries{i} '1']);    
expression2=eval(['comdata_' dataseries{i} '1']);
Class2=eval(['class_' dataseries{i} '1']);namelabel=[dataseries{2} '_' dataseries{i}];
clear(['comdata_' dataseries{i} '1'],['class_' dataseries{i} '1']);    
[p,restset]=create_candidates(Class1,Class2,expression1,expression2,selectpath,methodflag,namelabel);
end
clear expression1 expression2 Class1 Class2; 
closeR;


dataseries={'Hemibrain';'Blood';'Heart';'Spleen';'AMY';'HC';'ST';'mPFC';'SE';'VS'};
index=nchoosek(5:10,2);
openR;
evalR('library(limma)');

format compact;
methodflag=[0 ones(1,1) zeros(1,5)];selectpath=100; 
for i=1:length(index)
load('comdata1.mat',['comdata_' dataseries{index(i,1)} '1'],['class_' dataseries{index(i,1)} '1']);    
load('comdata1.mat',['comdata_' dataseries{index(i,2)} '1'],['class_' dataseries{index(i,2)} '1']);    
        expression1=eval(['comdata_' dataseries{index(i,1)} '1']); expression2=eval(['comdata_' dataseries{index(i,2)} '1']);
Class1=eval(['class_' dataseries{index(i,1)} '1']);Class2=eval(['class_' dataseries{index(i,2)} '1']);namelabel=[dataseries{index(i,1)} '_' dataseries{index(i,2)}];

[p,restset]=create_candidates(Class1,Class2,expression1,expression2,selectpath,methodflag,namelabel);

namelabel=[dataseries{index(i,2)} '_' dataseries{index(i,1)}];
[p,restset]=create_candidates(Class2,Class1,expression2,expression1,selectpath,methodflag,namelabel);
    
    clear(['comdata_' dataseries{index(i,1)} '1'],['class_' dataseries{index(i,1)} '1']);
    clear(['comdata_' dataseries{index(i,2)} '1'],['class_' dataseries{index(i,2)} '1']);

end
