# Supplementary material for: Core modular blood and brain biomarkers in social defeat mouse model for post traumatic stress disorder
Source: BMC Syst Biol. 2013 Aug 20;7:80. doi: 10.1186/1752-0509-7-80 (PMC3751782; doi:10.1186/1752-0509-7-80)
Supplement: Additional file 7 — Source code. [file 1752-0509-7-80-S7.zip › normalization.m]

function [normdata,mean_data,std_data]=normalization(cleandata)
%N=size(cleandata,2);
mean_data=mean(cleandata,2);
std_data=std(cleandata,0,2);
%normdata = (cleandata - repmat(mean_data,[1 N])) ./ repmat(std_data,[1 N]);
normdata = bsxfun(@rdivide,bsxfun(@minus,cleandata,mean_data),std_data);
return;
