# Supplementary material for: Core modular blood and brain biomarkers in social defeat mouse model for post traumatic stress disorder
Source: BMC Syst Biol. 2013 Aug 20;7:80. doi: 10.1186/1752-0509-7-80 (PMC3751782; doi:10.1186/1752-0509-7-80)
Supplement: Additional file 7 — Source code. [file 1752-0509-7-80-S7.zip › pathinference.m]

function All_list=pathinference(Class1,Class2,expression1,expression2,methodflag)
% Input variables:
%  Class1,expression1: class and expression of inference dataset
%  Class2,expression2: class and expression of classification dataset
%  methodflag=[CMI,CORG,Mean,Median,PCA,LLR,Gene];

% Output variables:
%{path activity; pathway component; [ tscore_inf tscore_classification Cscore] }

%  pathway_focusindex1 is required for extracting the gene names
All_list=cell(1,length(methodflag));
numC=unique(abs(Class2));
design=Class2>0;
design=[design;bsxfun(@eq,abs(Class2),numC')]';
putRdata('design',double(design))
putRdata('expression2',expression2)
evalR('fit <-lmFit(expression2, design)');
evalR('co<-fit$coefficients')
co=getRdata('co');

for i=1:length(numC)
   expression2(:,abs(Class2)==numC(i))=bsxfun(@minus,expression2(:,abs(Class2)==numC(i)),co(:,i+1)); 
end    
Nexpression2=normalization(expression2);


numC=unique(abs(Class1));
design=Class1>0;
design=[design;bsxfun(@eq,abs(Class1),numC')]';
putRdata('design',double(design))
putRdata('expression1',expression1)
evalR('fit <-lmFit(expression1, design)');
evalR('co<-fit$coefficients')
co=getRdata('co');
evalR('result <- eBayes(fit)')
evalR('p.values <- result$p.value[,1]')
evalR('t.stats <- result$t[,1]')
tscore1=getRdata('t.stats');
pvalue1=getRdata('p.values');

for i=1:length(numC)
   expression1(:,abs(Class1)==numC(i))=bsxfun(@minus,expression1(:,abs(Class1)==numC(i)),co(:,i+1)); 
end 

Nexpression1=normalization(expression1);
%   

load filteredpathways.mat pathway_focusindex1;

allpathlen=length(pathway_focusindex1);
method=find(methodflag==1);
%initialization
for j=1:length(method)
    
    switch method(j)
        case 1 %CMI
            CORGs_CMI=cell(allpathlen,1);  %components of each activities
            pathactivity_CMI={zeros(allpathlen,length(Class1)),zeros(allpathlen,length(Class2))}; %pathway activities in inference and classification datasets
        case 2 %CORG
            CORGs_CORG=cell(allpathlen,1);
            pathactivity_CORG={zeros(allpathlen,length(Class1)),zeros(allpathlen,length(Class2))};
        case 3 %mean
            CORGs_mean=pathway_focusindex1;
            pathactivity_mean={zeros(allpathlen,length(Class1)),zeros(allpathlen,length(Class2))};
        case 4 %median
            CORGs_median=pathway_focusindex1;
            pathactivity_median={zeros(allpathlen,length(Class1)),zeros(allpathlen,length(Class2))};
        case 5 %PCA
            CORGs_PCA=pathway_focusindex1;
            pathactivity_PCA={zeros(allpathlen,length(Class1)),zeros(allpathlen,length(Class2))};
        case 6 %LLR
            mu11=mean(expression1(:,Class1==1),2); mu10=mean(expression1(:,Class1==0),2);
            std11=std(expression1(:,Class1==1),0,2);std10=std(expression1(:,Class1==0),0,2);
            mu21=mean(expression2(:,Class2==1),2); mu20=mean(expression2(:,Class2==0),2);
            std21=std(expression2(:,Class2==1),0,2);std20=std(expression2(:,Class2==0),0,2);
            
            Y11=zeros(size(expression1));Y10=Y11;
            Y21=zeros(size(expression2));Y20=Y21;
            
            for i=1:size(expression1,1)
                Y11(i,:) = normpdf(expression1(i,:),mu11(i),std11(i));
                Y10(i,:) = normpdf(expression1(i,:),mu10(i),std10(i));
                Y21(i,:) = normpdf(expression2(i,:),mu21(i),std21(i));
                Y20(i,:) = normpdf(expression2(i,:),mu20(i),std20(i));
            end
            NLLR1=normalization(log(Y11)-log(Y10));
            NLLR2=normalization(log(Y21)-log(Y20));
            
            CORGs_LLR=pathway_focusindex1;
            pathactivity_LLR={zeros(allpathlen,length(Class1)),zeros(allpathlen,length(Class2))};
            
        case 7 %gene
            
    end
end


for i=1:length(pathway_focusindex1)
    
    current_path=pathway_focusindex1{i,1};
    
    for j=1:length(method)
        switch method(j)
            
            case 1 %CMI
                [~,sid]=sort(abs(tscore1(current_path)),'descend');
                DEGlen=sum(pvalue1(current_path)<0.05);
                select=current_path(sid(1:max(min(DEGlen,20),1))); % pick up the first 20 for permutation
                if length(select)==1
                CORGs_CMI{i}=select;
                pathactivity_CMI{1}(i,:)=sign(tscore1(select(1)))*Nexpression1(select(1),:);
                pathactivity_CMI{2}(i,:)=sign(tscore1(select(1)))*Nexpression2(select(1),:);
                else
                temp=zeros(length(select),length(Class1));
                temp(1,:)=sign(tscore1(select(1)))*Nexpression1(select(1),:);
                for h=2:length(select)
                temp(h,:)=(temp(h-1,:)*sqrt(h-1)+sign(tscore1(select(h)))*Nexpression1(select(h),:))/sqrt(h);
                end
                
                putRdata('perpath',temp);
                evalR('result <- eBayes(lmFit(perpath, design))')
                evalR('t.stats <- result$t[,1]')
                tv=getRdata('t.stats');
                [~,maxid]=max(abs(tv));
                CORGs_CMI{i}=select(1:maxid);
                pathactivity_CMI{1}(i,:)=temp(maxid,:);
                pathactivity_CMI{2}(i,:)=sum(diag(sign(tscore1(select(1:maxid))))*Nexpression2(select(1:maxid),:),1)/sqrt(maxid);
                clear temp;
                end
            case 2 %CORG
                [sorted,sid]=sort(tscore1(current_path),'descend');
                pathlen=min(25,length(current_path)); % maximum runs of greedy search
                if mean(tscore1(current_path))>=0  % distinguish up/down regulation
                    select=current_path(sid(1:pathlen));
                else
                    select=current_path(sid(end:-1:end-pathlen+1));
                end
                temp=zeros(pathlen,length(Class1));
                temp(1,:)=Nexpression1(select(1),:);
                for h=2:pathlen
                temp(h,:)=(temp(h-1,:)*sqrt(h-1)+Nexpression1(select(h),:))/sqrt(h);
                end
                putRdata('perpath',temp);
                evalR('result <- eBayes(lmFit(perpath, design))')
                evalR('t.stats <- result$t[,1]')
                tv=getRdata('t.stats');
%                [~,tv]=mattest(temp(:,Class1>0),temp(:,Class1<0));               
                h=1;
                while 1.05*abs(tv(h))<abs(tv(h+1)) &  h <pathlen-1
                    h=h+1;
                end
                maxid=min(h,25);
                pathactivity_CORG{1}(i,:)=temp(maxid,:);
                CORGs_CORG{i}=select(1:maxid);
                pathactivity_CORG{2}(i,:)=sum(Nexpression2(select(1:maxid),:),1)/sqrt(maxid);
                clear temp;
            case 3 %mean
                select=current_path;
                pathactivity_mean{1}(i,:)=mean(expression1(select,:),1);
                pathactivity_mean{2}(i,:)=mean(expression2(select,:),1);
            case 4 %median
                select=current_path;
                pathactivity_median{1}(i,:)=median(expression1(select,:),1);
                pathactivity_median{2}(i,:)=median(expression2(select,:),1);
            case 5 %PCA
                select=current_path;
                [~,score] = princomp(Nexpression1(select,:)');
                pathactivity_PCA{1}(i,:)=score(:,1)';
                [~,score] = princomp(Nexpression2(select,:)');
                pathactivity_PCA{2}(i,:)=score(:,1)';
                clear score pc;
            case 6 %LLR
                select=current_path;
                pathactivity_LLR{1}(i,:)=sum(NLLR1(select,:),1);
                pathactivity_LLR{2}(i,:)=sum(NLLR2(select,:),1);
            case 7 %gene
                
                
        end
    end
    
end

% output the pathway activities with associated genes
for j=1:length(method)
    switch method(j)
        case 1
            putRdata('CMI',pathactivity_CMI{1});
            evalR('result <- eBayes(lmFit(CMI, design))')
            evalR('t.stats <- result$t[,1]');
            tv1=getRdata('t.stats');
            [~,tv2]=mattest(pathactivity_CMI{2}(:,Class2>0), pathactivity_CMI{2}(:,Class2<0));
            All_list{1}={pathactivity_CMI,CORGs_CMI,tv1(:),tv2(:)};
            
        case 2
            putRdata('CORG',pathactivity_CORG{1});
            evalR('result <- eBayes(lmFit(CORG, design))')
            evalR('t.stats <- result$t[,1]');
            tv1=getRdata('t.stats');
            [~,tv2]=mattest(pathactivity_CORG{2}(:,Class2>0), pathactivity_CORG{2}(:,Class2<0));
            All_list{2}={pathactivity_CORG,CORGs_CORG,tv1(:),tv2(:)};
        case 3
            [~,tv1]=mattest(pathactivity_mean{1}(:,Class1==1), pathactivity_mean{1}(:,Class1==0));
            [~,tv2]=mattest(pathactivity_mean{2}(:,Class2==1), pathactivity_mean{2}(:,Class2==0));
            [~,sid1]=sort(abs(tv1),'descend');
            All_list{3}={pathactivity_mean,CORGs_mean,[tv1 tv2 tv1(sid1).*tv2(sid1)]};
        case 4
            [~,tv1]=mattest(pathactivity_median{1}(:,Class1==1), pathactivity_median{1}(:,Class1==0));
            [~,tv2]=mattest(pathactivity_median{2}(:,Class2==1), pathactivity_median{2}(:,Class2==0));
            [~,sid1]=sort(abs(tv1),'descend');
            All_list{4}={pathactivity_median,CORGs_median,[tv1 tv2 tv1(sid1).*tv2(sid1)]};
        case 5
            [~,tv1]=mattest(pathactivity_PCA{1}(:,Class1==1), pathactivity_PCA{1}(:,Class1==0));
            [~,tv2]=mattest(pathactivity_PCA{2}(:,Class2==1), pathactivity_PCA{2}(:,Class2==0));
            [~,sid1]=sort(abs(tv1),'descend');
            All_list{5}={pathactivity_PCA,CORGs_PCA,[tv1 tv2 tv1(sid1).*tv2(sid1)]};
        case 6
            [~,tv1]=mattest(pathactivity_LLR{1}(:,Class1==1), pathactivity_LLR{1}(:,Class1==0));
            [~,tv2]=mattest(pathactivity_LLR{2}(:,Class2==1), pathactivity_LLR{2}(:,Class2==0));
            [~,sid1]=sort(abs(tv1),'descend');
            All_list{6}={pathactivity_LLR,CORGs_LLR,[tv1 tv2 tv1(sid1).*tv2(sid1)]};
        case 7
            [~,sid1]=sort(abs(tscore1),'descend');
            All_list{7}={{expression1,expression2},{num2cell([1:length(tscore1)]')},[tscore1 tscore2 tscore1(sid1).*tscore2(sid1)]};
    end
end
%closeR;
return;
