# Supplementary material for: Core modular blood and brain biomarkers in social defeat mouse model for post traumatic stress disorder
Source: BMC Syst Biol. 2013 Aug 20;7:80. doi: 10.1186/1752-0509-7-80 (PMC3751782; doi:10.1186/1752-0509-7-80)
Supplement: Additional file 7 — Source code. [file 1752-0509-7-80-S7.zip › readme.txt]

Main file:

newcorefunction_LDA.m 

load -> comdata1.mat 
open R in the background and load library "limma"

method 
method flag: use [0 1 0 0 0 0 0] -- CORG method.

call ->create_candidates.m
call-> pathinference.m                  call-> normalization.m and LIMMA
(7 pathway inference methods are listed in pathinference.m, but we used only CORG method)

Output -> All_list_dataset1_dataset2.mat
structure: 
7 cells for 7 pathway inference methods, CORG is the 2nd cell. 
substructure: 
{pathway activity dataset1,pathway activity dataset2}; Module structure; t-score-pathway activity dataset1; t-score-pathway activity dataset2. 


load -> filteredpathway.mat, which is the filtered version of MSigDB classical pathways v2

call-> GenerateTraincell_new.m % cross-validation 
call-> LDA_RFE2.m                      call->  classify.m  % LDA-RFE classification 

Output -> biomarkers_dataset1_dataset2_LDA.mat
Variables:
Area_all: AUC for each elimination step 
Error_all:Error rate for each elimination step
removel: list of elimination order; 7 cells, CORG is in the 2nd cell.  
final_AUC: AUC for the final module; list of elimination order
rest:  final module; list of elimination order

call -> freqtable.m  %find frequency of the pathways in the final modules to decide the core modules 


Draw Network:

drawbloodnetwork.m
load tabdelimited.7Y2kvaGfN5OD.xls for Protein-protein interaction from STRING v9.0
load BLOODMOD.xls for blood modules
output-> blood network.tif

drawbloodtemporal.m  %temporal expression in each tissue


drawbrainnetwork.m 

load tabdelimited.HQv_isjrG9QV.xls for Protein-protein interaction from STRING v9.0
load BRAINMOD.xls for brain modules

output-> brain network.tif

drawbraintemporal.m  %temporal expression in each tissue

Calculate AUC for blood biomarkers
validated_blood_biomarker_set.m
