# Supplementary material for: Core modular blood and brain biomarkers in social defeat mouse model for post traumatic stress disorder
Source: BMC Syst Biol. 2013 Aug 20;7:80. doi: 10.1186/1752-0509-7-80 (PMC3751782; doi:10.1186/1752-0509-7-80)
Supplement: Additional file 7 — Source code. [file 1752-0509-7-80-S7.zip › tabdelimited.7Y2kvaGfN5OD.xls]

## Sheet: tabdelimited.7Y2kvaGfN5OD
#node1	node2	node1_string_id	node2_string_id	node1_external_id	node2_external_id	neighborhood	fusion	cooccurence	homology	coexpression	experimental	knowledge	textmining	combined_score
Sfrs11	U2af1	1133323	1111777	ENSMUSP00000113685	ENSMUSP00000014684	0	0	0	0	0	0	0.9	0.103	0.904
Uros	Fech	1130151	1113845	ENSMUSP00000101751	ENSMUSP00000025484	0.161	0	0	0	0	0	0	0.679	0.712
Hmbs	Fech	1124096	1113845	ENSMUSP00000076575	ENSMUSP00000025484	0.622	0	0	0	0.256	0	0	0.61	0.875
Cyp1a1	Ugt2b1	1116645	1115536	ENSMUSP00000034865	ENSMUSP00000031183	0	0	0	0	0	0	0.9	0.324	0.927
Sfrs2	U2af1	1126283	1111777	ENSMUSP00000090058	ENSMUSP00000014684	0	0	0	0	0.382	0	0	0.282	0.526
Bcar1	Rhoa	1130955	1111486	ENSMUSP00000104765	ENSMUSP00000007959	0	0	0	0	0	0	0.8	0.147	0.817
Cav1	Itgb1	1132670	1125938	ENSMUSP00000111116	ENSMUSP00000087457	0	0	0	0	0	0	0.8	0.135	0.815
Bcar1	Itgb1	1130955	1125938	ENSMUSP00000104765	ENSMUSP00000087457	0	0	0	0	0	0	0.8	0	0.8
Rap1a	Itgb1	1126042	1125938	ENSMUSP00000088174	ENSMUSP00000087457	0	0	0	0	0	0	0.8	0.266	0.843
Ugt2b5	Cyp1a1	1132092	1116645	ENSMUSP00000108953	ENSMUSP00000034865	0	0	0	0	0	0	0.9	0.404	0.936
Magoh	U2af1	1115282	1111777	ENSMUSP00000030348	ENSMUSP00000014684	0	0	0	0	0.404	0	0	0	0.404
Cep164	Pafah1b1	1132432	1112579	ENSMUSP00000110275	ENSMUSP00000021091	0	0	0	0	0	0	0.9	0	0.899
Rap1a	Rhoa	1126042	1111486	ENSMUSP00000088174	ENSMUSP00000007959	0	0	0	0.842	0	0	0.8	0.654	0.819
Bcar1	Itga1	1130955	1124214	ENSMUSP00000104765	ENSMUSP00000077132	0	0	0	0	0	0	0.8	0	0.8
Pafah1b1	Nup85	1112579	1112576	ENSMUSP00000021091	ENSMUSP00000021085	0	0	0	0	0	0	0.9	0	0.899
Itgb1	Itga1	1125938	1124214	ENSMUSP00000087457	ENSMUSP00000077132	0	0	0	0	0	0.696	0.9	0.791	0.992
Bcar1	Pard3	1130955	1114270	ENSMUSP00000104765	ENSMUSP00000026921	0	0	0	0	0	0	0	0.573	0.573
Abcb7	Fech	1116233	1113845	ENSMUSP00000033695	ENSMUSP00000025484	0.1	0	0	0	0	0.229	0	0.483	0.592
Uros	Hmbs	1130151	1124096	ENSMUSP00000101751	ENSMUSP00000076575	0.758	0	0	0	0.159	0	0.935	0.484	0.991
Itgb1	Rhoa	1125938	1111486	ENSMUSP00000087457	ENSMUSP00000007959	0	0	0	0	0	0	0	0.536	0.536
