# Supplementary material for: Core modular blood and brain biomarkers in social defeat mouse model for post traumatic stress disorder
Source: BMC Syst Biol. 2013 Aug 20;7:80. doi: 10.1186/1752-0509-7-80 (PMC3751782; doi:10.1186/1752-0509-7-80)
Supplement: Additional file 7 — Source code. [file 1752-0509-7-80-S7.zip › tabdelimited.HQv_isjrG9QV.xls]

## Sheet: tabdelimited.HQv_isjrG9QV
#node1	node2	node1_string_id	node2_string_id	node1_external_id	node2_external_id	neighborhood	fusion	cooccurence	homology	coexpression	experimental	knowledge	textmining	combined_score
Ggt1	Gpx5	1133938	1131331	ENSMUSP00000121312	ENSMUSP00000106117	0	0	0	0	0	0	0.9	0	0.899
Grin2a	Cxcl10	1132767	1119021	ENSMUSP00000111501	ENSMUSP00000047646	0	0	0	0	0	0	0	0.4	0.4
Brca2	Nfkb1	1117384	1115118	ENSMUSP00000038576	ENSMUSP00000029812	0	0	0	0	0	0	0	0.486	0.487
Impdh1	Nt5e	1124237	1116698	ENSMUSP00000077289	ENSMUSP00000034992	0	0	0	0	0	0	0.919	0.262	0.936
Ccr7	Cxcl2	1128997	1123764	ENSMUSP00000099423	ENSMUSP00000074885	0	0	0	0	0	0	0.8	0.311	0.852
Pgr	Cyp19a1	1121818	1116622	ENSMUSP00000063562	ENSMUSP00000034811	0	0	0	0	0	0	0	0.849	0.849
Pgr	Pik3cb	1121818	1116714	ENSMUSP00000063562	ENSMUSP00000035037	0	0	0	0	0	0	0.8	0	0.8
C4a	Cd46	1122726	1111926	ENSMUSP00000069418	ENSMUSP00000016637	0	0	0	0	0	0	0	0.808	0.808
Srd5a1	Akr1c18	1126161	1112734	ENSMUSP00000089097	ENSMUSP00000021635	0	0	0	0	0	0	0	0.57	0.569
Cxcl2	Cxcl10	1123764	1119021	ENSMUSP00000074885	ENSMUSP00000047646	0	0	0	0.817	0.432	0	0	0.866	0.521
Kng2	F8	1128400	1116190	ENSMUSP00000097623	ENSMUSP00000033539	0	0	0	0	0	0	0.9	0	0.899
Nfkb1	Nfkbie	1115118	1113593	ENSMUSP00000029812	ENSMUSP00000024742	0	0	0	0.795	0	0.261	0.8	0.778	0.867
Ins2	Pdx1	1130093	1125264	ENSMUSP00000101554	ENSMUSP00000082729	0	0	0	0	0	0	0	0.814	0.814
Cldn6	Esam	1113574	1110897	ENSMUSP00000024699	ENSMUSP00000002011	0	0	0	0	0	0	0.8	0	0.8
Adra1b	Inpp1	1120818	1114362	ENSMUSP00000057822	ENSMUSP00000027271	0	0	0	0	0	0	0	0.48	0.48
Ampd2	Nt5e	1130290	1116698	ENSMUSP00000102279	ENSMUSP00000034992	0	0	0	0	0	0	0.9	0.234	0.918
Col6a2	Col6a1	1110797	1110789	ENSMUSP00000001181	ENSMUSP00000001147	0	0	0.524	0.886	0.803	0.191	0	0.967	0.857
Itgam	Ptprc	1127465	1123644	ENSMUSP00000095625	ENSMUSP00000074352	0	0	0	0	0	0	0	0.818	0.818
Xiap	Casp9	1132553	1115397	ENSMUSP00000110746	ENSMUSP00000030747	0	0	0	0	0	0.537	0.919	0.811	0.992
Actn4	F8	1122221	1116190	ENSMUSP00000066068	ENSMUSP00000033539	0	0	0	0	0	0	0.9	0	0.899
F8	Pros1	1116190	1113414	ENSMUSP00000033539	ENSMUSP00000023629	0	0	0	0	0	0.176	0.9	0.473	0.95
Pdyn	Oprk1	1114818	1114293	ENSMUSP00000028883	ENSMUSP00000027038	0	0	0	0	0	0	0.9	0.768	0.975
Pla2g2e	Alox12	1130061	1110697	ENSMUSP00000101430	ENSMUSP00000000329	0	0	0	0	0	0	0.9	0	0.899
Gtf2h3	Ercc4	1115586	1113269	ENSMUSP00000031333	ENSMUSP00000023206	0	0	0	0	0	0	0.9	0	0.899
Ins2	Slc2a2	1130093	1114920	ENSMUSP00000101554	ENSMUSP00000029240	0	0	0	0	0	0	0	0.795	0.795
Pdcd1lg2	Cd247	1131876	1114528	ENSMUSP00000108195	ENSMUSP00000027849	0	0	0	0	0	0	0.9	0	0.899
Itga11	Actn3	1116609	1111379	ENSMUSP00000034774	ENSMUSP00000006626	0	0	0	0	0	0	0.8	0	0.8
Pla2g2e	Cyp2b10	1130061	1111254	ENSMUSP00000101430	ENSMUSP00000005477	0	0	0	0	0	0	0.9	0	0.899
Kng2	Actn4	1128400	1122221	ENSMUSP00000097623	ENSMUSP00000066068	0	0	0	0	0	0	0.9	0	0.899
Map2k6	Mapk13	1112528	1111214	ENSMUSP00000020949	ENSMUSP00000004986	0	0	0	0.68	0	0	0.8	0	0.8
Ctnna1	Actn3	1119262	1111379	ENSMUSP00000049007	ENSMUSP00000006626	0	0	0	0	0	0	0.8	0	0.8
Pik3c3	Plcd4	1132760	1132198	ENSMUSP00000111479	ENSMUSP00000109377	0	0	0	0	0	0	0.9	0	0.899
Nup88	Snrpd1	1119110	1110965	ENSMUSP00000048101	ENSMUSP00000002551	0	0	0	0	0	0	0.9	0	0.899
Cxcl2	Jun	1123764	1120196	ENSMUSP00000074885	ENSMUSP00000054270	0	0	0	0	0	0	0	0.519	0.519
Pla2g2e	Prkca	1130061	1121626	ENSMUSP00000101430	ENSMUSP00000062392	0	0	0	0	0	0	0.8	0	0.8
Cd247	Vav1	1114528	1111300	ENSMUSP00000027849	ENSMUSP00000005889	0	0	0	0	0	0	0.156	0.735	0.761
Cldn17	Esam	1122275	1110897	ENSMUSP00000066427	ENSMUSP00000002011	0	0	0	0	0	0	0.8	0	0.8
Hcrtr2	Pdyn	1120906	1114818	ENSMUSP00000058230	ENSMUSP00000028883	0	0	0	0	0	0	0	0.616	0.616
Plcd4	Plcz1	1132198	1115874	ENSMUSP00000109377	ENSMUSP00000032356	0	0	0	0.905	0	0	0.9	0	0.899
Cyp3a25	Cyp1a1	1122135	1116645	ENSMUSP00000065585	ENSMUSP00000034865	0	0	0.521	0.674	0	0	0.9	0	0.915
Ins2	Pik3cb	1130093	1116714	ENSMUSP00000101554	ENSMUSP00000035037	0	0	0	0	0	0	0.8	0.099	0.807
Cxcl10	Nfkbie	1119021	1113593	ENSMUSP00000047646	ENSMUSP00000024742	0	0	0	0	0.196	0	0	0.728	0.766
Cxcl11	Cxcl2	1124186	1123764	ENSMUSP00000076992	ENSMUSP00000074885	0	0	0	0	0	0	0	0.406	0.406
Actn4	Itga5	1122221	1113249	ENSMUSP00000066068	ENSMUSP00000023128	0	0	0	0	0	0	0.8	0	0.8
Cxcl10	Chuk	1119021	1114089	ENSMUSP00000047646	ENSMUSP00000026217	0	0	0	0	0	0	0	0.755	0.754
Cxcr1	Grk5	1119380	1111045	ENSMUSP00000049714	ENSMUSP00000003313	0	0	0	0	0	0	0.8	0	0.8
Klkb1	F12	1114267	1112852	ENSMUSP00000026907	ENSMUSP00000021948	0	0	0.202	0.703	0.298	0	0.9	0.761	0.944
Pdx1	Ep300	1125264	1122343	ENSMUSP00000082729	ENSMUSP00000066789	0	0	0	0	0	0	0	0.436	0.436
Ddb2	Ercc4	1114763	1113269	ENSMUSP00000028696	ENSMUSP00000023206	0	0	0	0	0	0	0.9	0.404	0.936
Cxcl11	Ccl12	1124186	1110672	ENSMUSP00000076992	ENSMUSP00000000194	0	0	0	0	0	0	0	0.423	0.423
Lepr	Fgf15	1117162	1116144	ENSMUSP00000037385	ENSMUSP00000033389	0	0	0	0	0	0	0	0.816	0.816
Ngf	Nfkb1	1130352	1115118	ENSMUSP00000102538	ENSMUSP00000029812	0	0	0	0	0	0	0.9	0.169	0.911
Ccr7	Cxcl11	1128997	1124186	ENSMUSP00000099423	ENSMUSP00000076992	0	0	0	0	0	0	0.8	0.406	0.873
Olfr1157	Olfr845	1128288	1123040	ENSMUSP00000097429	ENSMUSP00000071239	0	0	0	0.915	0	0	0.9	0	0.899
Cxcl2	Nfkbia	1123764	1112672	ENSMUSP00000074885	ENSMUSP00000021413	0	0	0	0	0.378	0	0	0.837	0.892
Tbxa2r	Ptgis	1129934	1125651	ENSMUSP00000100962	ENSMUSP00000085357	0	0	0	0	0	0	0	0.675	0.675
Cr2	Ptprc	1124967	1123644	ENSMUSP00000080938	ENSMUSP00000074352	0	0	0	0	0	0	0	0.479	0.479
Ngf	Nfkbia	1130352	1112672	ENSMUSP00000102538	ENSMUSP00000021413	0	0	0	0	0	0	0.9	0	0.899
Cyp3a25	Cyp2b10	1122135	1111254	ENSMUSP00000065585	ENSMUSP00000005477	0	0	0.432	0.726	0	0	0.9	0	0.91
Cyp3a13	Hsd17b1	1115719	1112174	ENSMUSP00000031741	ENSMUSP00000019445	0	0	0	0	0	0	0.9	0	0.899
Kng2	Pros1	1128400	1113414	ENSMUSP00000097623	ENSMUSP00000023629	0	0	0	0	0	0	0.9	0	0.899
Nup85	Snrpd1	1112576	1110965	ENSMUSP00000021085	ENSMUSP00000002551	0	0	0	0	0.32	0	0.9	0	0.927
Gtf2h3	Ddb2	1115586	1114763	ENSMUSP00000031333	ENSMUSP00000028696	0	0	0	0	0	0	0.9	0	0.899
Plcd4	Prkca	1132198	1121626	ENSMUSP00000109377	ENSMUSP00000062392	0	0	0	0.46	0	0	0.8	0	0.8
Gtf2h2	Ercc4	1131016	1113269	ENSMUSP00000104975	ENSMUSP00000023206	0	0	0	0	0	0	0.9	0.277	0.922
Slc26a7	Slc13a1	1117966	1115710	ENSMUSP00000041789	ENSMUSP00000031713	0	0	0	0	0	0	0	0.567	0.567
Ins2	Lepr	1130093	1117162	ENSMUSP00000101554	ENSMUSP00000037385	0	0	0	0	0	0	0	0.835	0.835
Ins2	Rps6ka3	1130093	1116225	ENSMUSP00000101554	ENSMUSP00000033671	0	0	0	0	0	0	0.8	0	0.8
Gtf2h2	Gtf2h3	1131016	1115586	ENSMUSP00000104975	ENSMUSP00000031333	0	0	0	0	0	0.81	0.9	0.273	0.984
Ep300	Jun	1122343	1120196	ENSMUSP00000066789	ENSMUSP00000054270	0	0	0	0	0	0.197	0.911	0.79	0.983
Actn4	Itga11	1122221	1116609	ENSMUSP00000066068	ENSMUSP00000034774	0	0	0	0	0	0	0.8	0	0.8
Polr2j	Ercc4	1117370	1113269	ENSMUSP00000038505	ENSMUSP00000023206	0	0	0	0	0	0	0.9	0	0.899
Ccr7	Cd4	1128997	1113527	ENSMUSP00000099423	ENSMUSP00000024044	0	0	0	0	0	0	0	0.935	0.935
Grin2a	Prkca	1132767	1121626	ENSMUSP00000111501	ENSMUSP00000062392	0	0	0	0	0	0	0.8	0.78	0.953
Jun	Cd4	1120196	1113527	ENSMUSP00000054270	ENSMUSP00000024044	0	0	0	0	0	0	0	0.505	0.505
Cr2	Ep300	1124967	1122343	ENSMUSP00000080938	ENSMUSP00000066789	0	0	0	0	0	0	0	0.608	0.608
Cyp19a1	Cyp21a1	1116622	1113750	ENSMUSP00000034811	ENSMUSP00000025223	0	0	0.392	0.606	0	0	0	0.817	0.448
Ptprc	Vav1	1123644	1111300	ENSMUSP00000074352	ENSMUSP00000005889	0	0	0	0	0.177	0.687	0	0.348	0.808
Itga5	Col6a1	1113249	1110789	ENSMUSP00000023128	ENSMUSP00000001147	0	0	0	0	0	0	0.8	0	0.8
Prkx	Creb3l2	1118576	1117689	ENSMUSP00000045304	ENSMUSP00000040208	0	0	0	0	0	0	0.8	0	0.8
Itgam	Cd4	1127465	1113527	ENSMUSP00000095625	ENSMUSP00000024044	0	0	0	0	0	0	0	0.418	0.418
F13a1	Pros1	1119206	1113414	ENSMUSP00000048667	ENSMUSP00000023629	0	0	0	0	0	0	0.9	0	0.899
Ep300	Creb3l2	1122343	1117689	ENSMUSP00000066789	ENSMUSP00000040208	0	0	0	0	0	0	0.8	0.235	0.836
Polr2j	Gtf2h3	1117370	1115586	ENSMUSP00000038505	ENSMUSP00000031333	0	0	0	0	0	0	0.9	0.124	0.906
Pdcd1lg2	Cd4	1131876	1113527	ENSMUSP00000108195	ENSMUSP00000024044	0	0	0	0	0	0	0.9	0.691	0.967
Tdg	Ep300	1133910	1122343	ENSMUSP00000121000	ENSMUSP00000066789	0	0	0	0	0	0.128	0	0.754	0.771
Ccr7	Ptprc	1128997	1123644	ENSMUSP00000099423	ENSMUSP00000074352	0	0	0	0	0	0	0	0.634	0.634
Cflar	Jun	1127372	1120196	ENSMUSP00000095329	ENSMUSP00000054270	0	0	0	0	0	0	0	0.447	0.447
Adra1b	Cyp19a1	1120818	1116622	ENSMUSP00000057822	ENSMUSP00000034811	0	0	0	0	0	0	0	0.475	0.475
Cr2	Cd4	1124967	1113527	ENSMUSP00000080938	ENSMUSP00000024044	0	0	0	0	0	0	0	0.731	0.732
Jun	Nfkb1	1120196	1115118	ENSMUSP00000054270	ENSMUSP00000029812	0	0	0	0	0	0	0	0.459	0.46
Prkca	Prkx	1121626	1118576	ENSMUSP00000062392	ENSMUSP00000045304	0	0	0	0.883	0	0	0.8	0	0.8
Rps6ka4	Mapk13	1113990	1111214	ENSMUSP00000025903	ENSMUSP00000004986	0	0	0	0.701	0	0	0.8	0	0.8
F13a1	F8	1119206	1116190	ENSMUSP00000048667	ENSMUSP00000033539	0	0	0	0	0	0	0.9	0	0.899
Pik3c3	Plcz1	1132760	1115874	ENSMUSP00000111479	ENSMUSP00000032356	0	0	0	0	0	0	0.9	0	0.899
Pold3	Prim1	1130386	1114158	ENSMUSP00000102694	ENSMUSP00000026461	0	0	0	0	0	0	0.9	0.256	0.92
Ccr7	Grk5	1128997	1111045	ENSMUSP00000099423	ENSMUSP00000003313	0	0	0	0	0	0	0.8	0	0.8
Pla2g2e	Cyp3a13	1130061	1115719	ENSMUSP00000101430	ENSMUSP00000031741	0	0	0	0	0	0	0.9	0	0.899
Kng2	F7	1128400	1116264	ENSMUSP00000097623	ENSMUSP00000033820	0	0	0	0	0	0	0.9	0	0.899
Maml2	Ep300	1122613	1122343	ENSMUSP00000068647	ENSMUSP00000066789	0	0	0	0	0	0	0.8	0	0.8
Plcd4	Inpp1	1132198	1114362	ENSMUSP00000109377	ENSMUSP00000027271	0	0	0	0	0	0	0.9	0	0.899
Cxcr1	Cxcl10	1119380	1119021	ENSMUSP00000049714	ENSMUSP00000047646	0	0	0	0	0	0	0.8	0.202	0.829
Lmnb2	Lmnb1	1120739	1113847	ENSMUSP00000057291	ENSMUSP00000025486	0	0	0	0.947	0	0	0.907	0.852	0.911
F7	F8	1116264	1116190	ENSMUSP00000033820	ENSMUSP00000033539	0	0	0	0	0	0	0	0.751	0.751
Cxcl2	Grk5	1123764	1111045	ENSMUSP00000074885	ENSMUSP00000003313	0	0	0	0	0	0	0	0.533	0.533
Notch2	Ncstn	1124547	1111076	ENSMUSP00000078741	ENSMUSP00000003550	0	0	0	0	0	0.108	0.921	0.137	0.931
Cyp2b10	Alox12	1111254	1110697	ENSMUSP00000005477	ENSMUSP00000000329	0	0	0	0	0	0	0.9	0	0.899
Lepr	Avp	1117162	1116837	ENSMUSP00000037385	ENSMUSP00000035551	0	0	0	0	0	0	0	0.402	0.402
Actn4	F13a1	1122221	1119206	ENSMUSP00000066068	ENSMUSP00000048667	0	0	0	0	0	0	0.9	0	0.899
C4a	Cfh	1122726	1122319	ENSMUSP00000069418	ENSMUSP00000066677	0	0	0	0	0.221	0	0	0.727	0.773
Actn4	Pros1	1122221	1113414	ENSMUSP00000066068	ENSMUSP00000023629	0	0	0	0	0	0	0.9	0	0.899
Ccr7	Ccl12	1128997	1110672	ENSMUSP00000099423	ENSMUSP00000000194	0	0	0	0	0	0	0.8	0.443	0.881
Nfkb1	Chuk	1115118	1114089	ENSMUSP00000029812	ENSMUSP00000026217	0	0	0	0	0	0.298	0.924	0.907	0.994
Abcg5	Cyp2b10	1122742	1111254	ENSMUSP00000069495	ENSMUSP00000005477	0	0	0	0	0	0	0	0.455	0.455
Cr2	C4a	1124967	1122726	ENSMUSP00000080938	ENSMUSP00000069418	0	0	0	0	0	0	0	0.958	0.958
Ptprc	Cd4	1123644	1113527	ENSMUSP00000074352	ENSMUSP00000024044	0	0	0	0	0	0.254	0.9	0.989	0.999
H2afz	Snrpd1	1117066	1110965	ENSMUSP00000036907	ENSMUSP00000002551	0	0	0	0	0.612	0	0	0	0.611
Xiap	Nfkbia	1132553	1112672	ENSMUSP00000110746	ENSMUSP00000021413	0	0	0	0	0	0	0	0.71	0.71
Synj1	Plcz1	1133235	1115874	ENSMUSP00000113308	ENSMUSP00000032356	0	0	0	0	0	0	0.9	0	0.899
C4a	Pros1	1122726	1113414	ENSMUSP00000069418	ENSMUSP00000023629	0	0	0	0	0	0	0	0.969	0.969
C8b	C9	1115691	1113130	ENSMUSP00000031663	ENSMUSP00000022749	0	0	0	0.845	0.177	0	0.9	0.175	0.913
Abl1	Pstpip1	1123819	1120482	ENSMUSP00000075167	ENSMUSP00000055823	0	0	0	0	0	0.702	0	0.931	0.978
Cyp19a1	Hsd17b1	1116622	1112174	ENSMUSP00000034811	ENSMUSP00000019445	0	0	0	0	0	0	0.179	0.452	0.519
Pdx1	Slc2a2	1125264	1114920	ENSMUSP00000082729	ENSMUSP00000029240	0	0	0	0	0	0	0	0.975	0.975
Pik3cb	Vav1	1116714	1111300	ENSMUSP00000035037	ENSMUSP00000005889	0	0	0	0	0	0	0.9	0.066	0.9
Abca1	Slc2a2	1115181	1114920	ENSMUSP00000030010	ENSMUSP00000029240	0	0	0	0	0	0	0.9	0.145	0.908
Cacna1d	Prkx	1131795	1118576	ENSMUSP00000107869	ENSMUSP00000045304	0	0	0	0	0	0	0.8	0	0.8
Itga11	Col6a2	1116609	1110797	ENSMUSP00000034774	ENSMUSP00000001181	0	0	0	0	0	0	0.8	0	0.8
Cxcl10	Nfkb1	1119021	1115118	ENSMUSP00000047646	ENSMUSP00000029812	0	0	0	0	0	0	0	0.837	0.838
Synj1	Plcd4	1133235	1132198	ENSMUSP00000113308	ENSMUSP00000109377	0	0	0	0	0	0	0.9	0	0.899
Ngf	Pik3cb	1130352	1116714	ENSMUSP00000102538	ENSMUSP00000035037	0	0	0	0	0	0	0.9	0.075	0.901
Cflar	Nfkb1	1127372	1115118	ENSMUSP00000095329	ENSMUSP00000029812	0	0	0	0	0	0.209	0	0.463	0.547
Ptprc	Cd247	1123644	1114528	ENSMUSP00000074352	ENSMUSP00000027849	0	0	0	0	0	0.248	0.9	0.592	0.965
Prkar1b	Prkx	1131442	1118576	ENSMUSP00000106515	ENSMUSP00000045304	0	0.014	0	0	0	0.694	0	0	0.694
Pik3cb	Plcz1	1116714	1115874	ENSMUSP00000035037	ENSMUSP00000032356	0	0	0	0	0	0	0.9	0	0.899
Pik3cb	Gng4	1116714	1112776	ENSMUSP00000035037	ENSMUSP00000021734	0	0	0	0	0	0	0.8	0	0.8
Chuk	Nfkbie	1114089	1113593	ENSMUSP00000026217	ENSMUSP00000024742	0	0	0	0	0	0.099	0.8	0.759	0.95
Ep300	Nfkbia	1122343	1112672	ENSMUSP00000066789	ENSMUSP00000021413	0	0	0	0	0	0	0	0.497	0.497
Notch2	Mfng	1124547	1112029	ENSMUSP00000078741	ENSMUSP00000018313	0	0	0	0	0	0.122	0.8	0.585	0.917
Plcz1	Inpp1	1115874	1114362	ENSMUSP00000032356	ENSMUSP00000027271	0	0	0	0	0	0	0.9	0	0.899
Pgr	Mapk13	1121818	1111214	ENSMUSP00000063562	ENSMUSP00000004986	0	0	0	0	0	0	0.8	0	0.8
Pgr	Prkx	1121818	1118576	ENSMUSP00000063562	ENSMUSP00000045304	0	0	0	0	0	0	0.9	0	0.899
F13a1	H2afz	1119206	1117066	ENSMUSP00000048667	ENSMUSP00000036907	0	0	0	0	0	0.474	0	0	0.474
Nfkb1	Nfkbia	1115118	1112672	ENSMUSP00000029812	ENSMUSP00000021413	0	0	0	0.812	0	0.627	0.923	0.967	0.975
Cldn17	Cldn6	1122275	1113574	ENSMUSP00000066427	ENSMUSP00000024699	0	0	0	0.918	0	0	0.8	0.664	0.81
Nup88	Nup85	1119110	1112576	ENSMUSP00000048101	ENSMUSP00000021085	0	0	0	0	0.268	0	0.9	0.341	0.945
Itgam	Cckbr	1127465	1116110	ENSMUSP00000095625	ENSMUSP00000033189	0	0	0	0	0	0	0	0.418	0.418
Pold3	Pold2	1130386	1129213	ENSMUSP00000102694	ENSMUSP00000099986	0	0	0	0	0	0.999	0.9	0.792	0.999
Cd247	Cd4	1114528	1113527	ENSMUSP00000027849	ENSMUSP00000024044	0	0	0	0	0	0	0.937	0.975	0.998
Ptprc	Nt5e	1123644	1116698	ENSMUSP00000074352	ENSMUSP00000034992	0	0	0	0	0	0	0	0.616	0.615
Cav1	Abl1	1132670	1123819	ENSMUSP00000111116	ENSMUSP00000075167	0	0	0	0	0	0	0	0.902	0.902
Jun	Map2k6	1120196	1112528	ENSMUSP00000054270	ENSMUSP00000020949	0	0	0	0	0	0	0	0.771	0.771
Ngf	Jun	1130352	1120196	ENSMUSP00000102538	ENSMUSP00000054270	0	0	0	0	0	0	0	0.858	0.858
Jun	Nfkbia	1120196	1112672	ENSMUSP00000054270	ENSMUSP00000021413	0	0	0	0	0.241	0	0	0.824	0.857
Ccr7	Cxcl10	1128997	1119021	ENSMUSP00000099423	ENSMUSP00000047646	0	0	0	0	0	0	0.8	0.771	0.951
Rps6ka3	Rps6ka4	1116225	1113990	ENSMUSP00000033671	ENSMUSP00000025903	0	0	0	0.91	0	0	0.9	0.653	0.905
Cyp1a1	Hsd17b1	1116645	1112174	ENSMUSP00000034865	ENSMUSP00000019445	0	0	0	0	0	0	0.9	0	0.899
Cacna1d	Ins2	1131795	1130093	ENSMUSP00000107869	ENSMUSP00000101554	0	0	0	0	0	0	0.8	0	0.8
Srd5a1	Cyp19a1	1126161	1116622	ENSMUSP00000089097	ENSMUSP00000034811	0	0	0	0	0	0	0.9	0.346	0.93
Ep300	Prkx	1122343	1118576	ENSMUSP00000066789	ENSMUSP00000045304	0	0	0	0	0	0	0.8	0	0.8
Cxcl11	Cxcr1	1124186	1119380	ENSMUSP00000076992	ENSMUSP00000049714	0	0	0	0	0	0	0.8	0.34	0.859
Cxcl10	Nfkbia	1119021	1112672	ENSMUSP00000047646	ENSMUSP00000021413	0	0	0	0	0.177	0	0	0.419	0.489
F7	Bdkrb2	1116264	1110856	ENSMUSP00000033820	ENSMUSP00000001652	0	0	0	0	0	0	0.9	0	0.899
Cxcl2	Ccl12	1123764	1110672	ENSMUSP00000074885	ENSMUSP00000000194	0	0	0	0	0.254	0	0	0.365	0.494
Prkx	Cacna2d4	1118576	1118467	ENSMUSP00000045304	ENSMUSP00000044660	0	0	0	0	0	0	0.8	0	0.8
Pold2	Prim1	1129213	1114158	ENSMUSP00000099986	ENSMUSP00000026461	0	0	0	0	0.355	0	0.9	0	0.931
Gtf2h2	Ddb2	1131016	1114763	ENSMUSP00000104975	ENSMUSP00000028696	0	0	0	0	0	0	0.9	0.104	0.904
Synj1	Pik3cb	1133235	1116714	ENSMUSP00000113308	ENSMUSP00000035037	0	0	0	0	0	0	0.9	0	0.899
Itga5	Col6a2	1113249	1110797	ENSMUSP00000023128	ENSMUSP00000001181	0	0	0	0	0	0	0.8	0	0.8
Cxcl2	Cxcr1	1123764	1119380	ENSMUSP00000074885	ENSMUSP00000049714	0	0	0	0	0	0	0.9	0.386	0.934
Kng2	F12	1128400	1112852	ENSMUSP00000097623	ENSMUSP00000021948	0	0	0	0	0	0	0.9	0.094	0.903
C4a	C1r	1122726	1121835	ENSMUSP00000069418	ENSMUSP00000063707	0	0	0	0	0.256	0	0.8	0.106	0.848
Chuk	Nfkbia	1114089	1112672	ENSMUSP00000026217	ENSMUSP00000021413	0	0	0	0	0	0.372	0.928	0.95	0.997
Itgam	Pik3cb	1127465	1116714	ENSMUSP00000095625	ENSMUSP00000035037	0	0	0	0	0	0	0.8	0	0.8
Grin2a	Ep300	1132767	1122343	ENSMUSP00000111501	ENSMUSP00000066789	0	0	0	0	0	0	0.9	0.239	0.918
Ptgis	Tbxas1	1125651	1111020	ENSMUSP00000085357	ENSMUSP00000003017	0	0	0	0.511	0	0	0.9	0.576	0.926
Cflar	Nfkbia	1127372	1112672	ENSMUSP00000095329	ENSMUSP00000021413	0	0	0	0	0	0	0	0.695	0.695
Cd4	Vav1	1113527	1111300	ENSMUSP00000024044	ENSMUSP00000005889	0	0	0	0	0	0	0.16	0.487	0.54
C4a	Cyp21a1	1122726	1113750	ENSMUSP00000069418	ENSMUSP00000025223	0	0	0	0	0	0	0	0.894	0.894
Ep300	Nfkb1	1122343	1115118	ENSMUSP00000066789	ENSMUSP00000029812	0	0	0	0	0	0.112	0.248	0.293	0.462
Actn4	Ctnna1	1122221	1119262	ENSMUSP00000066068	ENSMUSP00000049007	0	0	0	0	0	0	0.8	0	0.8
Pdyn	Huwe1	1114818	1114115	ENSMUSP00000028883	ENSMUSP00000026292	0	0	0	0	0	0	0	0.432	0.432
Prkca	Plcz1	1121626	1115874	ENSMUSP00000062392	ENSMUSP00000032356	0	0	0	0	0	0	0.8	0	0.8
Cyp1a1	Cyp2b10	1116645	1111254	ENSMUSP00000034865	ENSMUSP00000005477	0	0	0.439	0.844	0	0	0.9	0.781	0.917
Kng2	Klkb1	1128400	1114267	ENSMUSP00000097623	ENSMUSP00000026907	0	0	0	0	0	0.112	0.9	0.43	0.942
Pigq	Pigl	1127240	1111758	ENSMUSP00000094981	ENSMUSP00000014389	0	0	0	0	0	0	0.9	0.352	0.93
Tbxa2r	Adra1b	1129934	1120818	ENSMUSP00000100962	ENSMUSP00000057822	0	0	0	0	0	0	0	0.48	0.48
H2-Ea	Cd4	1117928	1113527	ENSMUSP00000041560	ENSMUSP00000024044	0	0	0	0	0	0	0.8	0.104	0.808
Rae1	Snrpd1	1114868	1110965	ENSMUSP00000029013	ENSMUSP00000002551	0	0	0	0	0.316	0	0.9	0	0.927
Tbxa2r	Tbxas1	1129934	1111020	ENSMUSP00000100962	ENSMUSP00000003017	0	0	0	0	0	0	0	0.626	0.625
Plcd4	Pik3cb	1132198	1116714	ENSMUSP00000109377	ENSMUSP00000035037	0	0	0	0	0	0	0.9	0	0.899
Nup88	Rae1	1119110	1114868	ENSMUSP00000048101	ENSMUSP00000029013	0	0	0	0	0	0.315	0.9	0.236	0.94
Kng2	F13a1	1128400	1119206	ENSMUSP00000097623	ENSMUSP00000048667	0	0	0	0	0	0	0.9	0	0.899
Lepr	Slc2a2	1117162	1114920	ENSMUSP00000037385	ENSMUSP00000029240	0	0	0	0	0	0	0	0.457	0.457
Pla2g2e	Cyp3a25	1130061	1122135	ENSMUSP00000101430	ENSMUSP00000065585	0	0	0	0	0	0	0.9	0	0.899
Erbb3	Pik3cb	1124924	1116714	ENSMUSP00000080716	ENSMUSP00000035037	0	0	0	0	0	0	0.8	0.315	0.854
H2afz	Chuk	1117066	1114089	ENSMUSP00000036907	ENSMUSP00000026217	0	0	0	0	0	0	0	0.648	0.647
Rae1	Nup85	1114868	1112576	ENSMUSP00000029013	ENSMUSP00000021085	0	0	0	0	0	0	0.9	0.076	0.901
Ep300	Pgr	1122343	1121818	ENSMUSP00000066789	ENSMUSP00000063562	0	0	0	0	0	0.132	0	0.42	0.463
Abcc4	Cyp2b10	1118046	1111254	ENSMUSP00000042186	ENSMUSP00000005477	0	0	0	0	0	0	0	0.74	0.74
Cxcr1	Ccl12	1119380	1110672	ENSMUSP00000049714	ENSMUSP00000000194	0	0	0	0	0	0	0.8	0	0.8
Cyp3a25	Hsd17b1	1122135	1112174	ENSMUSP00000065585	ENSMUSP00000019445	0	0	0	0	0	0	0.9	0	0.899
Cyp1a1	Cyp3a13	1116645	1115719	ENSMUSP00000034865	ENSMUSP00000031741	0	0	0.499	0.715	0	0	0.9	0.3	0.919
Kng2	Bdkrb2	1128400	1110856	ENSMUSP00000097623	ENSMUSP00000001652	0	0	0	0	0	0	0.9	0	0.899
Abcg5	Abca1	1122742	1115181	ENSMUSP00000069495	ENSMUSP00000030010	0	0	0	0.542	0	0	0	0.957	0.472
Polr2j	Snrpd1	1117370	1110965	ENSMUSP00000038505	ENSMUSP00000002551	0	0	0	0	0.23	0	0.9	0	0.917
Pgr	Cyp1a1	1121818	1116645	ENSMUSP00000063562	ENSMUSP00000034865	0	0	0	0	0	0	0	0.424	0.424
Itga11	Col6a1	1116609	1110789	ENSMUSP00000034774	ENSMUSP00000001147	0	0	0	0.423	0	0	0.8	0	0.8
Prim1	Pole2	1114158	1112652	ENSMUSP00000026461	ENSMUSP00000021359	0	0	0	0	0.452	0	0.9	0	0.941
Klkb1	Bdkrb2	1114267	1110856	ENSMUSP00000026907	ENSMUSP00000001652	0	0	0	0	0	0	0	0.728	0.728
Cxcl10	Ccl12	1119021	1110672	ENSMUSP00000047646	ENSMUSP00000000194	0	0	0	0	0.38	0	0	0.751	0.835
Jun	Mapk13	1120196	1111214	ENSMUSP00000054270	ENSMUSP00000004986	0	0	0	0	0	0	0.8	0.096	0.807
Ngf	Ncstn	1130352	1111076	ENSMUSP00000102538	ENSMUSP00000003550	0	0	0	0	0	0	0.9	0.263	0.921
Itga5	Actn3	1113249	1111379	ENSMUSP00000023128	ENSMUSP00000006626	0	0	0	0	0	0	0.8	0	0.8
Foxa3	Slc2a2	1118199	1114920	ENSMUSP00000043173	ENSMUSP00000029240	0	0	0	0	0	0	0	0.551	0.551
Xiap	Cflar	1132553	1127372	ENSMUSP00000110746	ENSMUSP00000095329	0	0	0	0	0	0	0	0.804	0.804
Cyp3a13	Cyp2b10	1115719	1111254	ENSMUSP00000031741	ENSMUSP00000005477	0	0	0.473	0.746	0	0	0.9	0.459	0.92
Gtf2h2	Polr2j	1131016	1117370	ENSMUSP00000104975	ENSMUSP00000038505	0	0	0	0	0	0	0.9	0	0.899
Ptgis	Adra1b	1125651	1120818	ENSMUSP00000085357	ENSMUSP00000057822	0	0	0	0	0	0	0	0.436	0.435
F7	Serpind1	1116264	1113349	ENSMUSP00000033820	ENSMUSP00000023450	0	0	0	0	0	0	0	0.504	0.504
Ampd2	Impdh1	1130290	1124237	ENSMUSP00000102279	ENSMUSP00000077289	0	0	0	0	0	0	0.9	0	0.899
