# Supplementary material for: Core modular blood and brain biomarkers in social defeat mouse model for post traumatic stress disorder
Source: BMC Syst Biol. 2013 Aug 20;7:80. doi: 10.1186/1752-0509-7-80 (PMC3751782; doi:10.1186/1752-0509-7-80)
Supplement: Additional file 7 — Source code. [file 1752-0509-7-80-S7.zip › validated_blood_biomarker_set.m]

dataseries={'Hemibrain';'Blood';'Heart';'Spleen';'AMY';'HC';'ST';'mPFC';'SE';'VS'};
temp=[1 5:10]';
kfold=5;error_rate=[];
for i=1:length(temp)
load('comdata1.mat',['class_' dataseries{temp(i)} '1']);
Class2=eval(['class_' dataseries{temp(i)} '1']);

namelabel=[dataseries{2} '_' dataseries{temp(i)}];
file=['All_list_' namelabel '.mat'];
load(file);
data=All_list{1,2}{1,1}{1,2}(select(BI{i}),:);
error_rate{i}=zeros(100,kfold);
for k=1:100
ind_classifier = crossvalind('Kfold',Class2,kfold);
 
 
    for j = 1:kfold
        test_classifier = (ind_classifier == j); train_classifier = ~test_classifier;
 
path_test=data(:,test_classifier)';
path_training=data(:,train_classifier)';
[C,~,~,~,coeff] = classify(path_test,path_training,Class2(train_classifier)>0,'linear');
error_rate{i}(k,j)=sum(C'~=(Class2(test_classifier)>0))/sum(test_classifier);
    end
end
error_rate{i}=mean(error_rate{i}(:));
end
